# Supplementary material for: 2-(Carboxy­methyl­sulfan­yl)pyridine-3-carboxylic acid monohydrate
Source: Acta Crystallogr Sect E Struct Rep Online. 2010 May 8;66(Pt 6):o1298. doi: 10.1107/S1600536810016120 (PMC2979580; doi:10.1107/S1600536810016120)
Supplement: Supplementary file 2 [file e-66-o1298-Isup2.hkl]

# 
# h,k,l, Fc-squared, Fo-squared, sigma(Fo-squared) and status flag 
# 
data_I
_shelx_title ' a in P-1' 
_shelx_refln_list_code          4 
_shelx_F_calc_maximum      108.75 
_exptl_crystal_F_000       240.00 
_reflns_d_resolution_high  0.7661 
 
loop_ 
 _symmetry_equiv_pos_as_xyz 
 'x, y, z' 
 '-x, -y, -z' 
 
_cell_length_a     7.2824 
_cell_length_b     7.3132 
_cell_length_c    10.9090 
_cell_angle_alpha  77.901 
_cell_angle_beta   71.787 
_cell_angle_gamma  62.590 
 
_shelx_F_squared_multiplier     1.000 
 
loop_ 
 _refln_index_h 
 _refln_index_k 
 _refln_index_l 
 _refln_F_squared_calc 
 _refln_F_squared_meas 
 _refln_F_squared_sigma 
 _refln_observed_status 
   1   0   0      130.04      114.27      2.10 o 
   2   0   0      830.13      796.96      8.26 o 
   3   0   0       18.46       18.50      0.39 o 
   4   0   0        0.15        0.03      0.15 o 
   5   0   0        0.98        0.77      0.25 o 
   6   0   0       73.37       74.34      2.53 o 
   7   0   0        4.05        3.08      0.83 o 
   8   0   0        0.12        4.05      1.65 o 
  -7   1   0        0.17        1.34      0.71 o 
  -6   1   0        5.08        5.26      0.91 o 
  -5   1   0       20.15       20.20      1.50 o 
  -4   1   0       48.10       52.10      1.15 o 
  -3   1   0      607.48      648.77      6.79 o 
  -2   1   0      401.51      410.28      4.41 o 
  -1   1   0       56.46       45.37      1.67 o 
   0   1   0      245.91      259.28      3.83 o 
   1   1   0      407.73      409.40      9.68 o 
   2   1   0     2938.66     2809.41     60.38 o 
   3   1   0       18.85       18.09      0.31 o 
   4   1   0       18.24       14.25      0.53 o 
   5   1   0       80.63       83.80      1.52 o 
   6   1   0       33.03       32.43      1.56 o 
   7   1   0      170.51      162.83      7.03 o 
   8   1   0       42.48       37.54      3.63 o 
  -7   2   0       25.09       26.62      1.91 o 
  -6   2   0       17.53       15.28      1.39 o 
  -5   2   0       68.85       62.74      2.31 o 
  -4   2   0      108.54      105.68      2.05 o 
  -3   2   0      244.96      262.22      4.43 o 
  -2   2   0      230.17      261.70      2.55 o 
  -1   2   0      659.50      670.59      6.39 o 
   0   2   0        9.40       10.66      0.25 o 
   1   2   0      130.30      118.21      1.23 o 
   2   2   0       42.11       36.63      0.53 o 
   3   2   0       19.29       21.05      0.35 o 
   4   2   0       41.63       38.10      0.67 o 
   5   2   0       38.42       34.95      0.82 o 
   6   2   0       13.80       13.61      1.05 o 
   7   2   0        7.60        6.23      1.58 o 
   8   2   0       48.58       53.40      4.09 o 
  -6   3   0        7.02       10.43      1.31 o 
  -5   3   0        1.05       -0.39      0.52 o 
  -4   3   0       49.89       50.42      2.05 o 
  -3   3   0       95.39       89.45      1.72 o 
  -2   3   0        1.18        1.88      0.20 o 
  -1   3   0      367.40      393.51      3.71 o 
   0   3   0       37.35       46.67      0.67 o 
   1   3   0      683.32      697.77      6.63 o 
   2   3   0      637.03      680.86      5.60 o 
   3   3   0     1052.00     1087.60      9.87 o 
   4   3   0       71.58       72.21      1.19 o 
   5   3   0      372.31      379.39      4.10 o 
   6   3   0       53.43       53.42      1.91 o 
   7   3   0       36.79       36.74      3.15 o 
   8   3   0       11.63       14.22      2.46 o 
  -5   4   0        8.74        8.59      1.56 o 
  -4   4   0       14.72       18.70      1.96 o 
  -3   4   0        8.60        9.89      1.43 o 
  -2   4   0        5.55        6.25      0.51 o 
  -1   4   0       10.29       11.68      0.50 o 
   0   4   0      265.72      259.79      3.25 o 
   1   4   0      368.97      372.92      4.05 o 
   2   4   0       59.49       66.24      0.81 o 
   3   4   0       10.01       11.65      0.29 o 
   4   4   0       12.57       15.47      0.34 o 
   5   4   0      135.55      136.19      2.05 o 
   6   4   0        6.84        7.32      0.68 o 
   7   4   0        0.27       -0.82      1.03 o 
   8   4   0        0.07       -0.63      1.10 o 
   9   4   0        3.77        5.30      1.91 o 
  -4   5   0       35.14       33.97      2.70 o 
  -3   5   0        5.32        6.10      0.80 o 
  -2   5   0      284.49      272.32      6.94 o 
  -1   5   0       89.46       82.27      1.92 o 
   0   5   0        0.67        0.11      0.21 o 
   1   5   0      576.63      565.50      7.31 o 
   2   5   0        2.25        2.47      0.33 o 
   3   5   0      160.36      168.62      2.18 o 
   4   5   0        4.10        2.77      0.21 o 
   5   5   0       14.02       14.89      0.63 o 
   6   5   0       17.29       17.32      0.67 o 
   7   5   0        6.74        8.11      1.09 o 
   8   5   0        0.12        1.36      1.27 o 
  -3   6   0        8.09       10.85      1.79 o 
  -2   6   0       45.79       48.50      2.69 o 
  -1   6   0       62.66       64.49      1.76 o 
   0   6   0      103.02      103.71      1.98 o 
   1   6   0       74.29       71.76      1.79 o 
   2   6   0      142.94      129.91      2.61 o 
   3   6   0        9.67        7.39      0.61 o 
   4   6   0      136.78      130.82      1.98 o 
   5   6   0       36.19       37.18      0.92 o 
   6   6   0        1.27        1.06      0.39 o 
   7   6   0        2.05        2.80      1.14 o 
   8   6   0       45.40       43.40      3.54 o 
  -2   7   0       24.17       29.21      1.72 o 
  -1   7   0       51.72       56.41      2.20 o 
   0   7   0       22.33       25.16      1.19 o 
   1   7   0      136.30      130.20      2.82 o 
   2   7   0        0.59        0.60      0.38 o 
   3   7   0       78.42       77.74      2.08 o 
   4   7   0        9.24        9.50      0.75 o 
   5   7   0        5.31        7.22      0.57 o 
   6   7   0        3.08        3.82      0.58 o 
   7   7   0        1.38        2.06      0.52 o 
   0   8   0       48.51       48.70      1.88 o 
   1   8   0       14.27       12.86      1.00 o 
   2   8   0        6.98        6.72      0.78 o 
   3   8   0        4.04        3.77      0.63 o 
   4   8   0       58.69       57.19      1.78 o 
   5   8   0        0.91        0.82      0.59 o 
   6   8   0       75.18       82.79      2.80 o 
   7   8   0        0.10        0.27      0.44 o 
   2   9   0        0.95        1.86      0.80 o 
   3   9   0        0.07       -0.31      0.66 o 
   4   9   0       17.86       18.50      2.87 o 
   5   9   0        0.08        0.08      0.89 o 
  -4  -9   1        4.72        4.16      1.26 o 
  -3  -9   1        1.27        0.20      0.88 o 
  -7  -8   1        4.35        5.18      1.40 o 
  -6  -8   1       12.67       11.52      0.94 o 
  -5  -8   1        3.31        3.53      1.20 o 
  -4  -8   1        2.70        3.08      0.79 o 
  -3  -8   1       21.37       22.39      1.75 o 
  -2  -8   1       11.43       10.97      1.03 o 
  -1  -8   1        2.06        1.46      0.84 o 
   0  -8   1       19.68       20.81      1.78 o 
  -7  -7   1       10.19       11.94      1.47 o 
  -6  -7   1        4.93        5.41      0.68 o 
  -5  -7   1       19.72       21.37      1.05 o 
  -4  -7   1       38.52       39.05      1.34 o 
  -3  -7   1        7.87        7.44      0.73 o 
  -2  -7   1      113.60      113.81      2.57 o 
  -1  -7   1       45.78       43.38      1.50 o 
   0  -7   1       27.58       24.29      1.98 o 
   1  -7   1       61.88       63.59      2.35 o 
   2  -7   1        7.74       10.46      1.95 o 
  -8  -6   1        0.00       -0.42      1.21 o 
  -7  -6   1       33.38       36.11      1.56 o 
  -6  -6   1        3.12        2.78      0.62 o 
  -5  -6   1       51.11       57.66      1.56 o 
  -4  -6   1       41.53       42.32      1.09 o 
  -3  -6   1        9.78        9.00      0.56 o 
  -2  -6   1        0.32        0.51      0.35 o 
  -1  -6   1        6.21        4.74      0.56 o 
   0  -6   1        8.10        6.78      0.65 o 
   1  -6   1        5.67        6.21      0.67 o 
   2  -6   1       15.71       16.95      1.22 o 
   3  -6   1        2.90        0.18      1.08 o 
  -8  -5   1        1.40       -0.02      1.25 o 
  -7  -5   1       11.00       11.51      1.25 o 
  -6  -5   1       86.13       88.80      2.11 o 
  -5  -5   1       70.56       69.70      1.50 o 
  -4  -5   1        6.89        6.71      0.30 o 
  -3  -5   1       92.27       85.77      1.41 o 
  -2  -5   1      156.44      153.78      2.12 o 
  -1  -5   1       70.05       68.18      1.35 o 
   0  -5   1      385.58      384.69      5.55 o 
   1  -5   1       25.17       24.80      0.98 o 
   2  -5   1        1.49        1.79      0.55 o 
   3  -5   1       25.29       22.10      2.12 o 
   4  -5   1       11.37       10.91      1.74 o 
  -8  -4   1        0.44        0.10      1.35 o 
  -7  -4   1        5.27        5.65      0.90 o 
  -6  -4   1        0.30        0.20      0.36 o 
  -5  -4   1       18.11       16.21      0.41 o 
  -4  -4   1       69.36       71.56      0.88 o 
  -3  -4   1      515.43      528.23      4.73 o 
  -2  -4   1        0.11        0.56      0.12 o 
  -1  -4   1       12.13       11.52      0.37 o 
   0  -4   1       10.09       10.42      0.42 o 
   1  -4   1      415.35      415.46      4.99 o 
   2  -4   1       22.45       21.58      0.78 o 
   3  -4   1      157.02      164.63      8.94 o 
   4  -4   1      102.68       98.49      4.25 o 
   5  -4   1        0.59        0.98      0.86 o 
  -8  -3   1        2.98        3.72      1.72 o 
  -7  -3   1        4.24        3.65      1.49 o 
  -6  -3   1      111.45      111.30      4.03 o 
  -5  -3   1       51.05       54.16      1.23 o 
  -4  -3   1       10.48       10.54      0.26 o 
  -3  -3   1       23.44       22.62      0.38 o 
  -2  -3   1     1785.12     1936.99     15.51 o 
  -1  -3   1       17.42       23.79      0.56 o 
   0  -3   1       47.64       47.10      0.74 o 
   1  -3   1       84.57       78.17      1.05 o 
   2  -3   1      140.85      146.33      1.88 o 
   3  -3   1        2.70        2.91      0.40 o 
   4  -3   1        3.51        3.39      0.75 o 
   5  -3   1       11.72        9.70      1.16 o 
   6  -3   1        3.04        1.86      0.78 o 
  -8  -2   1        2.41        0.38      1.36 o 
  -7  -2   1       10.92       14.44      2.29 o 
  -6  -2   1       54.82       53.38      3.37 o 
  -5  -2   1       24.06       26.75      0.72 o 
  -4  -2   1     2565.11     2572.24     25.38 o 
  -3  -2   1      739.78      706.08      7.97 o 
  -2  -2   1      197.55      199.68      2.63 o 
  -1  -2   1      320.85      331.67      3.22 o 
   0  -2   1       46.20       47.50      0.66 o 
   1  -2   1      596.80      636.34      6.20 o 
   2  -2   1      575.63      563.32      7.90 o 
   3  -2   1       98.22       93.54      1.44 o 
   4  -2   1        9.55        8.95      0.67 o 
   5  -2   1      191.66      189.36      8.80 o 
   6  -2   1        1.05        0.93      0.67 o 
   7  -2   1        0.06        0.08      0.70 o 
  -8  -1   1       33.68       28.76      3.37 o 
  -7  -1   1       59.10       62.75      4.18 o 
  -6  -1   1      112.01      104.37      4.95 o 
  -5  -1   1       26.41       26.98      0.77 o 
  -4  -1   1       53.74       48.12      0.74 o 
  -3  -1   1       17.43       19.80      0.53 o 
  -2  -1   1     1218.22     1213.56     11.46 o 
  -1  -1   1        8.47        8.28      0.29 o 
   0  -1   1      176.46      168.08      1.67 o 
   1  -1   1     1641.75     1568.83     17.42 o 
   2  -1   1       22.61       19.87      0.34 o 
   3  -1   1     1155.97     1201.29     11.25 o 
   4  -1   1      107.66      112.25      1.91 o 
   5  -1   1       77.58       76.48      1.94 o 
   6  -1   1       60.60       61.18      2.36 o 
   7  -1   1        3.65        3.72      0.87 o 
  -7   0   1       26.73       29.42      3.09 o 
  -6   0   1        2.12        1.65      0.67 o 
  -5   0   1       95.77       94.14      3.66 o 
  -4   0   1      114.69      115.04      1.90 o 
  -3   0   1       15.07       10.53      0.30 o 
  -2   0   1      169.90      165.99      1.88 o 
  -1   0   1      483.12      494.35      5.63 o 
   0   0   1      272.96      270.35      3.10 o 
   1   0   1      641.47      645.70      8.34 o 
   2   0   1       12.77       15.55      0.64 o 
   3   0   1      313.21      297.60      3.03 o 
   4   0   1      250.40      250.29      3.14 o 
   5   0   1       27.74       26.78      1.01 o 
   6   0   1        0.34       -0.16      0.50 o 
   7   0   1        0.82        1.56      0.87 o 
   8   0   1        0.08        0.21      0.65 o 
  -7   1   1        7.36        6.92      1.96 o 
  -6   1   1        0.03        0.21      0.55 o 
  -5   1   1        8.88        7.09      0.91 o 
  -4   1   1        6.21        4.85      0.41 o 
  -3   1   1      104.23      104.09      1.39 o 
  -2   1   1      525.65      564.46      5.45 o 
  -1   1   1     1805.98     1784.49     20.06 o 
   0   1   1     1337.89     1336.57     15.69 o 
   1   1   1     1123.41     1111.02     11.46 o 
   2   1   1     5674.93     5394.20     62.54 o 
   3   1   1       65.48       78.94      0.90 o 
   4   1   1      299.76      308.05      3.67 o 
   5   1   1        0.08        0.07      0.17 o 
   6   1   1        9.30        7.74      0.92 o 
   7   1   1       32.02       35.62      2.12 o 
   8   1   1        9.66       11.28      1.31 o 
  -6   2   1        0.04        0.37      0.57 o 
  -5   2   1        0.11       -0.14      0.56 o 
  -4   2   1      122.96      124.12      2.20 o 
  -3   2   1      208.81      202.26      3.02 o 
  -2   2   1      393.11      447.34      4.41 o 
  -1   2   1      629.85      666.22      6.75 o 
   0   2   1        9.84        9.66      0.23 o 
   1   2   1     2163.95     2090.32     21.27 o 
   2   2   1      107.64      130.79      1.57 o 
   3   2   1       47.56       48.88      0.66 o 
   4   2   1       12.97       12.65      0.30 o 
   5   2   1        0.45        0.61      0.13 o 
   6   2   1       25.42       28.86      1.45 o 
   7   2   1        0.06       -0.24      0.52 o 
   8   2   1       16.57       15.99      2.58 o 
  -6   3   1       44.60       46.00      2.89 o 
  -5   3   1       51.01       52.40      2.49 o 
  -4   3   1       25.94       21.18      1.18 o 
  -3   3   1      340.13      327.94      6.69 o 
  -2   3   1        3.34        1.40      0.18 o 
  -1   3   1       95.66      114.21      1.37 o 
   0   3   1      759.80      807.33      7.69 o 
   1   3   1      145.27      137.28      1.49 o 
   2   3   1       78.52       84.10      0.83 o 
   3   3   1      220.77      219.79      2.07 o 
   4   3   1       63.52       70.36      1.32 o 
   5   3   1       20.92       19.69      0.47 o 
   6   3   1      291.76      282.49      7.15 o 
   7   3   1        0.93        0.42      0.57 o 
   8   3   1        1.59        0.57      1.18 o 
   9   3   1        3.29        5.10      2.08 o 
  -5   4   1       39.76       37.04      2.61 o 
  -4   4   1       17.52       11.69      1.65 o 
  -3   4   1        0.07        0.32      0.41 o 
  -2   4   1       14.03       14.35      0.92 o 
  -1   4   1        4.96        6.86      0.48 o 
   0   4   1       77.55       75.50      1.12 o 
   1   4   1      772.40      751.06      7.75 o 
   2   4   1       14.41       15.07      0.34 o 
   3   4   1       65.23       59.21      0.75 o 
   4   4   1      542.53      570.20      5.07 o 
   5   4   1       21.88       21.78      0.57 o 
   6   4   1       10.02       10.04      0.60 o 
   7   4   1       92.48       92.29      3.61 o 
   8   4   1        7.31        7.67      1.88 o 
   9   4   1        9.29       13.34      2.59 o 
  -4   5   1       20.38       19.95      2.22 o 
  -3   5   1       10.48        8.90      0.95 o 
  -2   5   1       14.55       15.50      1.06 o 
  -1   5   1       96.52       94.46      2.06 o 
   0   5   1      229.93      214.89      3.43 o 
   1   5   1       57.93       60.66      1.24 o 
   2   5   1       74.20       73.68      1.37 o 
   3   5   1        9.74       11.61      0.43 o 
   4   5   1       15.19       17.75      0.49 o 
   5   5   1       60.82       62.05      1.01 o 
   6   5   1       24.44       26.28      0.82 o 
   7   5   1        6.04        6.25      1.56 o 
   8   5   1        4.79        6.48      1.84 o 
   9   5   1        1.55        1.21      1.59 o 
  -3   6   1       21.90       24.87      2.47 o 
  -2   6   1       25.35       25.04      1.80 o 
  -1   6   1        1.47        0.54      0.47 o 
   0   6   1      167.01      164.45      2.78 o 
   1   6   1       89.60       90.17      1.75 o 
   2   6   1      506.66      490.50      7.46 o 
   3   6   1       71.75       67.40      1.66 o 
   4   6   1       52.41       51.76      1.25 o 
   5   6   1        4.03        3.84      0.55 o 
   6   6   1       12.25       12.40      0.54 o 
   7   6   1        0.01       -0.45      0.45 o 
  -2   7   1       19.78       26.00      2.34 o 
  -1   7   1        1.46        0.69      0.61 o 
   0   7   1       76.71       77.77      2.46 o 
   1   7   1        0.08       -0.36      0.36 o 
   2   7   1       64.50       63.53      1.76 o 
   3   7   1        1.51        1.03      0.39 o 
   4   7   1        0.59       -0.05      0.34 o 
   5   7   1        0.47        0.46      0.33 o 
   6   7   1       15.84       16.94      0.77 o 
   7   7   1       27.11       29.49      1.67 o 
   0   8   1        2.58        1.94      0.88 o 
   1   8   1       48.88       51.25      1.73 o 
   2   8   1       13.20       14.06      1.22 o 
   3   8   1       10.78       11.39      1.14 o 
   4   8   1        3.77        2.98      0.56 o 
   5   8   1       22.22       24.19      1.19 o 
   6   8   1        0.20        0.71      0.52 o 
   7   8   1        8.49        9.31      1.19 o 
   2   9   1        7.58        8.81      1.19 o 
   3   9   1        4.51        3.36      0.87 o 
   4   9   1        0.00        0.26      0.62 o 
   5   9   1       21.74       22.37      1.56 o 
   6   9   1        3.09        3.00      0.87 o 
  -6  -8   2        0.10        0.29      0.95 o 
  -5  -8   2       10.95       11.74      0.94 o 
  -4  -8   2        0.86        1.27      0.82 o 
  -3  -8   2        5.66        2.74      1.66 o 
  -2  -8   2        3.60        4.17      0.79 o 
  -1  -8   2        0.71        0.15      0.51 o 
   0  -8   2        0.00       -0.10      0.54 o 
  -7  -7   2        1.39        1.68      0.69 o 
  -6  -7   2       51.02       53.58      3.08 o 
  -5  -7   2        0.79        0.40      0.40 o 
  -4  -7   2       99.46       96.11      2.37 o 
  -3  -7   2        6.00        6.47      1.55 o 
  -2  -7   2        0.89        0.26      0.40 o 
  -1  -7   2       37.58       36.44      1.38 o 
   0  -7   2       16.32       15.85      1.28 o 
   1  -7   2        2.30        2.93      1.20 o 
   2  -7   2       54.09       57.38      3.55 o 
  -8  -6   2       26.46       29.63      1.93 o 
  -7  -6   2       70.36       72.91      2.11 o 
  -6  -6   2        3.49        2.65      0.49 o 
  -5  -6   2        2.44        2.44      0.46 o 
  -4  -6   2        0.00       -0.13      0.29 o 
  -3  -6   2       26.84       25.70      1.09 o 
  -2  -6   2       33.46       31.46      1.14 o 
  -1  -6   2      167.31      160.87      3.15 o 
   0  -6   2      128.97      123.33      2.65 o 
   1  -6   2       61.88       62.61      1.78 o 
   2  -6   2       31.44       31.41      2.54 o 
   3  -6   2       28.46       30.99      2.70 o 
  -8  -5   2        8.86        8.83      2.23 o 
  -7  -5   2       31.80       35.54      1.85 o 
  -6  -5   2      140.38      144.57      3.28 o 
  -5  -5   2        3.95        4.30      0.46 o 
  -4  -5   2        1.85        1.16      0.30 o 
  -3  -5   2       23.56       22.80      1.00 o 
  -2  -5   2      269.48      256.94      3.24 o 
  -1  -5   2       62.30       55.95      1.21 o 
   0  -5   2      135.88      127.67      2.18 o 
   1  -5   2      252.33      242.41      5.32 o 
   2  -5   2       17.39       21.00      1.27 o 
   3  -5   2        1.03        1.34      0.88 o 
   4  -5   2       30.92       30.36      2.61 o 
  -8  -4   2       16.78       12.64      2.49 o 
  -7  -4   2       27.69       30.00      2.15 o 
  -6  -4   2        0.60        0.08      0.58 o 
  -5  -4   2       30.89       31.41      1.34 o 
  -4  -4   2       24.22       22.57      0.84 o 
  -3  -4   2      142.40      135.77      1.45 o 
  -2  -4   2        2.02        3.73      0.22 o 
  -1  -4   2      686.65      724.95      7.41 o 
   0  -4   2       33.00       32.03      0.74 o 
   1  -4   2      771.99      761.83      8.68 o 
   2  -4   2        9.74       10.12      0.76 o 
   3  -4   2       13.41       12.87      1.19 o 
   4  -4   2       67.70       62.76      3.25 o 
   5  -4   2       47.88       46.90      2.94 o 
  -8  -3   2        5.49        5.42      1.96 o 
  -7  -3   2        8.49       10.45      1.33 o 
  -6  -3   2        6.34        5.91      0.73 o 
  -5  -3   2        1.49        1.01      0.25 o 
  -4  -3   2        0.13        0.74      0.23 o 
  -3  -3   2      388.19      380.86      5.92 o 
  -2  -3   2       41.09       45.22      0.66 o 
  -1  -3   2      564.42      616.85      5.85 o 
   0  -3   2       96.29      115.65      1.26 o 
   1  -3   2      419.44      442.37      4.68 o 
   2  -3   2      176.89      169.48      2.40 o 
   3  -3   2       57.22       54.87      1.22 o 
   4  -3   2        9.77       10.80      1.13 o 
   5  -3   2       63.46       71.71      2.70 o 
   6  -3   2       12.50       12.00      1.42 o 
  -8  -2   2       12.90       15.33      2.63 o 
  -7  -2   2        6.81        4.99      1.59 o 
  -6  -2   2       23.77       26.06      1.34 o 
  -5  -2   2      104.33      102.65      2.11 o 
  -4  -2   2       21.43       18.91      0.45 o 
  -3  -2   2      461.57      486.26      5.15 o 
  -2  -2   2       63.71       60.36      0.80 o 
  -1  -2   2      781.16      744.16      7.70 o 
   0  -2   2      935.68     1013.90      8.97 o 
   1  -2   2      555.53      564.31      5.51 o 
   2  -2   2      246.96      266.75      2.61 o 
   3  -2   2       15.91       12.93      0.45 o 
   4  -2   2        0.29        0.22      0.29 o 
   5  -2   2       29.22       29.37      1.64 o 
   6  -2   2        6.06        6.32      1.04 o 
   7  -2   2        1.01        0.74      0.77 o 
  -8  -1   2        0.30       -1.05      1.36 o 
  -7  -1   2       19.46       17.25      2.53 o 
  -6  -1   2       89.47       90.44      6.93 o 
  -5  -1   2       67.43       63.59      2.04 o 
  -4  -1   2       52.21       49.89      1.02 o 
  -3  -1   2       38.09       31.60      0.51 o 
  -2  -1   2     3222.55     3174.68     29.76 o 
  -1  -1   2      373.50      381.34      3.49 o 
   0  -1   2      219.75      218.59      2.36 o 
   1  -1   2       45.34       51.00      0.60 o 
   2  -1   2       18.95       21.66      0.43 o 
   3  -1   2       62.81       55.99      0.79 o 
   4  -1   2      498.55      502.16      7.80 o 
   5  -1   2        1.36        1.04      0.38 o 
   6  -1   2       18.72       15.76      1.34 o 
   7  -1   2       51.97       45.70      2.21 o 
  -7   0   2        6.37        7.27      1.90 o 
  -6   0   2      211.38      203.08      7.94 o 
  -5   0   2      280.74      275.93      6.01 o 
  -4   0   2       69.28       67.59      1.33 o 
  -3   0   2      141.19      148.76      1.79 o 
  -2   0   2       96.14       84.63      1.08 o 
  -1   0   2      670.74      664.84     12.63 o 
   0   0   2       66.06       64.95      0.80 o 
   1   0   2      217.26      230.05      2.45 o 
   2   0   2      104.97      134.91      1.60 o 
   3   0   2       27.92       28.42      0.45 o 
   4   0   2      107.51       99.44      1.32 o 
   5   0   2      334.91      348.30      5.76 o 
   6   0   2       26.82       25.76      1.50 o 
   7   0   2        5.81        4.71      0.88 o 
   8   0   2        9.73       11.58      1.38 o 
  -7   1   2       21.12       19.40      2.82 o 
  -6   1   2        0.33        0.54      1.19 o 
  -5   1   2       85.97       80.93      1.97 o 
  -4   1   2       86.25       83.87      1.62 o 
  -3   1   2      183.40      177.44      2.65 o 
  -2   1   2      194.91      203.42      2.32 o 
  -1   1   2        4.31        3.27      0.15 o 
   0   1   2      491.06      467.40      5.36 o 
   1   1   2     1841.73     1813.37     21.16 o 
   2   1   2    11827.04    10759.44    292.03 o 
   3   1   2      178.79      157.92      1.43 o 
   4   1   2        9.01        8.07      0.21 o 
   5   1   2        3.26        4.36      0.50 o 
   6   1   2       26.43       22.20      1.35 o 
   7   1   2        1.96        2.85      0.77 o 
   8   1   2       15.22       15.70      1.51 o 
  -6   2   2        2.68        2.40      1.59 o 
  -5   2   2        0.01       -0.23      0.38 o 
  -4   2   2        0.37        0.07      0.28 o 
  -3   2   2      300.09      291.86      4.13 o 
  -2   2   2      139.18      152.98      1.56 o 
  -1   2   2     1821.41     1927.46     16.76 o 
   0   2   2      805.75      859.77      8.76 o 
   1   2   2      186.56      174.10      1.93 o 
   2   2   2     3090.13     3073.84     31.22 o 
   3   2   2     1284.63     1330.70     12.20 o 
   4   2   2       22.87       27.80      0.44 o 
   5   2   2      109.54      109.49      1.60 o 
   6   2   2       86.17       82.89      2.55 o 
   7   2   2       17.41       19.63      1.41 o 
   8   2   2        2.58        3.17      0.84 o 
   9   2   2       35.51       36.59      3.89 o 
  -6   3   2        0.17       -0.40      0.79 o 
  -5   3   2       26.71       30.47      2.16 o 
  -4   3   2      118.38      122.36      2.65 o 
  -3   3   2        5.60        3.94      0.43 o 
  -2   3   2      173.42      174.67      2.70 o 
  -1   3   2      279.39      311.14      2.99 o 
   0   3   2       36.21       43.03      0.63 o 
   1   3   2        3.90        5.68      0.19 o 
   2   3   2       25.19       29.57      0.41 o 
   3   3   2      131.43      109.08      2.04 o 
   4   3   2      321.23      296.85      2.97 o 
   5   3   2       70.98       71.90      0.93 o 
   6   3   2       16.85       17.43      0.68 o 
   7   3   2        0.58        0.60      0.55 o 
   8   3   2        4.31        4.18      1.60 o 
   9   3   2        2.37        1.09      1.56 o 
  -5   4   2        0.02       -0.65      0.85 o 
  -4   4   2       97.69      101.28      5.56 o 
  -3   4   2       59.39       53.55      2.45 o 
  -2   4   2      144.82      152.89      3.63 o 
  -1   4   2      183.97      180.23      3.09 o 
   0   4   2        0.35       -0.08      0.12 o 
   1   4   2        4.05        4.68      0.24 o 
   2   4   2       92.55       93.65      1.14 o 
   3   4   2      114.04      120.95      1.29 o 
   4   4   2      132.82      135.02      1.43 o 
   5   4   2      342.84      357.21      4.88 o 
   6   4   2       18.36       19.10      0.41 o 
   7   4   2       31.86       32.67      1.67 o 
   8   4   2       10.94       14.11      1.57 o 
   9   4   2        0.27        1.53      1.49 o 
  -4   5   2       44.03       44.35      3.00 o 
  -3   5   2       26.02       29.81      3.13 o 
  -2   5   2       98.43       96.59      2.73 o 
  -1   5   2       11.17       16.41      0.81 o 
   0   5   2       20.23       21.81      0.71 o 
   1   5   2        1.98        1.31      0.28 o 
   2   5   2      197.79      188.83      2.51 o 
   3   5   2      606.86      612.12      6.89 o 
   4   5   2        0.00       -0.05      0.11 o 
   5   5   2       20.42       19.98      0.41 o 
   6   5   2        7.90        6.86      0.41 o 
   7   5   2       10.25       10.76      0.83 o 
   8   5   2        0.93        2.14      1.43 o 
   9   5   2        6.90        8.53      2.18 o 
  -3   6   2       16.17       16.68      1.82 o 
  -2   6   2       41.03       44.02      1.86 o 
  -1   6   2        3.16        3.47      0.67 o 
   0   6   2       54.41       55.60      1.79 o 
   1   6   2      148.28      137.55      3.23 o 
   2   6   2      141.94      144.78      2.39 o 
   3   6   2      201.06      200.20      3.09 o 
   4   6   2        0.08       -0.23      0.24 o 
   5   6   2      105.45      111.47      1.85 o 
   6   6   2        0.02       -0.06      0.25 o 
   7   6   2       11.36       12.82      1.10 o 
  -2   7   2       12.57       13.92      2.42 o 
  -1   7   2       38.81       39.15      1.81 o 
   0   7   2        0.04        0.79      0.41 o 
   1   7   2      115.61      113.05      2.55 o 
   2   7   2        0.47        0.70      0.39 o 
   3   7   2       16.41       18.32      0.96 o 
   4   7   2      197.11      193.02      3.14 o 
   5   7   2        0.79        0.93      0.33 o 
   6   7   2       24.94       24.62      0.98 o 
   7   7   2        1.30        2.42      0.47 o 
   0   8   2       31.11       38.32      1.93 o 
   1   8   2       45.61       44.80      1.60 o 
   2   8   2       66.83       65.84      1.94 o 
   3   8   2      132.33      127.95      2.88 o 
   4   8   2        1.30        0.71      0.46 o 
   5   8   2       15.34       15.89      0.82 o 
   6   8   2        4.43        3.15      0.54 o 
   7   8   2        0.23        1.08      0.73 o 
   8   8   2        1.47        0.03      0.98 o 
   2   9   2       16.76       18.69      1.56 o 
   3   9   2       17.48       18.32      1.49 o 
   4   9   2        2.99        2.83      0.55 o 
   5   9   2        3.08        2.41      0.57 o 
   6   9   2       16.78       17.37      1.18 o 
  -5  -8   3        8.17        5.29      1.37 o 
  -4  -8   3       21.68       23.82      2.31 o 
  -3  -8   3       30.19       27.04      1.97 o 
  -2  -8   3       19.56       20.87      1.53 o 
  -1  -8   3        0.94        0.80      0.67 o 
   0  -8   3       16.84       20.23      1.30 o 
  -6  -7   3       45.42       47.34      1.61 o 
  -5  -7   3       23.09       24.15      1.15 o 
  -4  -7   3       20.19       19.43      1.23 o 
  -3  -7   3        4.64        4.64      0.67 o 
  -2  -7   3        0.02       -0.45      0.66 o 
  -1  -7   3        0.88        1.74      0.53 o 
   0  -7   3        2.79        3.28      0.64 o 
   1  -7   3       32.65       35.48      1.57 o 
   2  -7   3       22.58       23.25      2.53 o 
  -7  -6   3        2.55        3.84      0.72 o 
  -6  -6   3        6.51        7.68      0.85 o 
  -5  -6   3       32.42       33.96      1.56 o 
  -4  -6   3       26.94       24.34      1.09 o 
  -3  -6   3       33.57       32.11      1.17 o 
  -2  -6   3       96.33       92.24      1.82 o 
  -1  -6   3       43.72       40.53      1.36 o 
   0  -6   3       40.87       43.13      1.43 o 
   1  -6   3      147.52      141.63      3.00 o 
   2  -6   3        1.67        2.53      1.17 o 
   3  -6   3       46.44       44.16      3.07 o 
  -8  -5   3        0.02       -0.36      1.39 o 
  -7  -5   3       28.87       29.10      1.61 o 
  -6  -5   3        6.37        8.21      1.33 o 
  -5  -5   3      132.21      134.92      2.52 o 
  -4  -5   3        0.12        0.05      0.26 o 
  -3  -5   3      116.09      126.65      2.52 o 
  -2  -5   3       42.06       46.16      1.18 o 
  -1  -5   3       61.29       56.74      1.02 o 
   0  -5   3       28.31       25.91      0.82 o 
   1  -5   3      109.06      105.95      2.32 o 
   2  -5   3       46.86       43.34      1.80 o 
   3  -5   3        3.27        2.00      0.96 o 
   4  -5   3       13.30       19.09      2.22 o 
  -8  -4   3        0.08        0.48      1.47 o 
  -7  -4   3        3.44        1.46      0.65 o 
  -6  -4   3       14.48       15.21      1.13 o 
  -5  -4   3        0.11       -0.02      0.67 o 
  -4  -4   3      265.71      264.61      3.86 o 
  -3  -4   3      207.70      195.02      2.88 o 
  -2  -4   3      169.43      164.30      2.17 o 
  -1  -4   3        4.71        3.98      0.27 o 
   0  -4   3      104.82      107.48      1.66 o 
   1  -4   3       12.60       12.57      0.79 o 
   2  -4   3      187.18      185.49      3.54 o 
   3  -4   3       81.09       76.73      2.60 o 
   4  -4   3        3.59        1.53      0.73 o 
   5  -4   3        0.88        0.46      0.85 o 
  -8  -3   3       13.04       11.06      2.49 o 
  -7  -3   3       36.50       36.41      2.00 o 
  -6  -3   3       33.28       33.53      1.87 o 
  -5  -3   3       90.11       92.08      2.63 o 
  -4  -3   3        0.98        0.95      0.23 o 
  -3  -3   3       12.82       13.44      0.42 o 
  -2  -3   3       50.55       53.52      1.02 o 
  -1  -3   3      277.70      303.92      3.28 o 
   0  -3   3       96.83       85.08      1.02 o 
   1  -3   3      330.88      355.17      3.86 o 
   2  -3   3       17.96       15.34      0.53 o 
   3  -3   3      631.30      626.75      9.51 o 
   4  -3   3        7.50        8.76      1.04 o 
   5  -3   3        8.12        6.55      1.04 o 
   6  -3   3       51.87       52.43      2.46 o 
  -8  -2   3       13.85       15.23      2.91 o 
  -7  -2   3        8.47       12.22      2.30 o 
  -6  -2   3       22.31       22.40      2.74 o 
  -5  -2   3        1.08        0.63      0.43 o 
  -4  -2   3       17.63       19.45      0.71 o 
  -3  -2   3       40.89       47.44      0.72 o 
  -2  -2   3        0.80        1.49      0.20 o 
  -1  -2   3      472.58      457.87      4.86 o 
   0  -2   3     1937.65     2066.95     18.10 o 
   1  -2   3      100.06       88.38      0.95 o 
   2  -2   3       25.02       28.87      0.55 o 
   3  -2   3       93.07       95.08      1.48 o 
   4  -2   3       98.57       95.65      2.27 o 
   5  -2   3        0.21        0.96      0.91 o 
   6  -2   3        4.67        7.42      1.10 o 
   7  -2   3        0.05        0.50      0.73 o 
  -7  -1   3       12.70       15.79      2.60 o 
  -6  -1   3        6.57        7.84      1.40 o 
  -5  -1   3       12.43       12.00      1.00 o 
  -4  -1   3       53.47       51.90      1.32 o 
  -3  -1   3      404.87      460.90      5.83 o 
  -2  -1   3     1747.75     1849.21     18.78 o 
  -1  -1   3     1653.53     1645.35     16.81 o 
   0  -1   3     1102.10     1151.02     11.81 o 
   1  -1   3      358.12      330.26      3.50 o 
   2  -1   3        4.92        5.25      0.19 o 
   3  -1   3      231.51      238.29      2.51 o 
   4  -1   3       29.11       26.22      0.79 o 
   5  -1   3       18.54       17.71      0.90 o 
   6  -1   3        2.26        1.25      0.66 o 
   7  -1   3       32.70       37.64      2.09 o 
  -7   0   3        5.89        6.67      1.89 o 
  -6   0   3      114.92      109.34      3.23 o 
  -5   0   3      145.76      151.83      3.84 o 
  -4   0   3      303.52      304.71      5.11 o 
  -3   0   3      171.10      155.15      2.07 o 
  -2   0   3      398.30      418.30      4.48 o 
  -1   0   3       53.25       59.67      0.75 o 
   0   0   3      100.09       98.63      1.15 o 
   1   0   3      353.90      366.29      3.15 o 
   2   0   3     1099.56     1119.09      9.77 o 
   3   0   3       82.82       80.36      1.00 o 
   4   0   3        1.83        2.83      0.24 o 
   5   0   3      232.56      245.64      4.65 o 
   6   0   3       13.53       16.90      1.34 o 
   7   0   3        1.83        1.68      0.71 o 
   8   0   3       21.20       21.13      1.74 o 
  -7   1   3        0.25       -0.22      1.34 o 
  -6   1   3       26.28       30.55      3.10 o 
  -5   1   3       82.36       91.71      4.40 o 
  -4   1   3       26.46       25.01      0.83 o 
  -3   1   3        1.97        1.85      0.28 o 
  -2   1   3      105.78       99.20      1.17 o 
  -1   1   3      180.86      172.07      1.70 o 
   0   1   3     1287.07     1250.80     12.64 o 
   1   1   3       53.21       57.53      0.68 o 
   2   1   3      575.59      600.87      4.98 o 
   3   1   3      121.00      111.58      1.37 o 
   4   1   3        0.99        1.77      0.25 o 
   5   1   3        6.11        5.49      0.38 o 
   6   1   3       88.25       83.90      5.25 o 
   7   1   3       27.18       27.37      1.87 o 
   8   1   3        2.81        4.42      0.95 o 
  -6   2   3       17.04       25.13      2.94 o 
  -5   2   3       39.88       43.17      1.89 o 
  -4   2   3        0.40        0.40      0.32 o 
  -3   2   3       13.84       12.29      1.13 o 
  -2   2   3       58.00       50.77      0.85 o 
  -1   2   3      355.06      364.51      3.17 o 
   0   2   3       88.86       99.50      1.21 o 
   1   2   3     1571.27     1579.95     13.55 o 
   2   2   3      436.32      458.30      4.40 o 
   3   2   3      151.98      159.32      1.69 o 
   4   2   3     1115.12     1146.87      9.97 o 
   5   2   3      129.46      114.24      1.66 o 
   6   2   3       20.22       22.00      1.32 o 
   7   2   3       13.68       14.66      1.98 o 
   8   2   3        0.12       -0.77      0.82 o 
   9   2   3       11.91       12.85      1.50 o 
  -5   3   3       19.68       25.47      2.11 o 
  -4   3   3        0.06        0.20      0.39 o 
  -3   3   3        5.93        5.58      0.59 o 
  -2   3   3      162.58      168.04      2.65 o 
  -1   3   3      984.39      982.40      8.78 o 
   0   3   3      314.55      348.73      4.78 o 
   1   3   3     1267.14     1324.09     12.17 o 
   2   3   3       22.84       26.85      0.44 o 
   3   3   3      461.29      486.09      4.36 o 
   4   3   3      180.27      194.99      2.25 o 
   5   3   3      203.93      209.03      2.43 o 
   6   3   3        0.37       -0.02      0.55 o 
   7   3   3       50.84       51.44      2.09 o 
   8   3   3        9.75       10.83      1.21 o 
   9   3   3        0.23        0.38      0.76 o 
  -5   4   3       20.47       21.62      2.23 o 
  -4   4   3       24.35       25.20      2.85 o 
  -3   4   3      119.55      125.43      3.23 o 
  -2   4   3      263.98      249.56      5.17 o 
  -1   4   3      140.18      144.71      2.66 o 
   0   4   3       13.21       18.16      1.16 o 
   1   4   3       24.06       31.31      0.62 o 
   2   4   3      165.72      172.96      1.90 o 
   3   4   3       48.08       43.10      0.64 o 
   4   4   3       11.65       10.40      0.29 o 
   5   4   3       47.03       45.70      0.71 o 
   6   4   3       52.57       54.21      1.14 o 
   7   4   3       15.43       17.15      1.30 o 
   8   4   3       22.35       19.39      1.50 o 
   9   4   3        1.37       -0.41      0.80 o 
  -4   5   3        0.55        0.11      0.60 o 
  -3   5   3       79.80       81.87      3.03 o 
  -2   5   3        6.01        8.82      1.35 o 
  -1   5   3        0.69        0.02      0.39 o 
   0   5   3      252.65      248.71      3.26 o 
   1   5   3        0.02        0.52      0.18 o 
   2   5   3       16.78       19.07      0.53 o 
   3   5   3      179.39      173.52      2.36 o 
   4   5   3       48.07       46.35      0.96 o 
   5   5   3       13.05       13.34      0.43 o 
   6   5   3      112.02      119.45      2.58 o 
   7   5   3       20.87       19.42      1.08 o 
   8   5   3       10.30        6.56      1.67 o 
   9   5   3       18.61       21.14      2.87 o 
  -3   6   3       11.28       11.12      1.21 o 
  -2   6   3       65.83       60.35      2.27 o 
  -1   6   3       25.65       21.03      1.56 o 
   0   6   3       42.07       43.69      1.19 o 
   1   6   3       25.33       23.97      0.92 o 
   2   6   3       71.58       65.17      1.60 o 
   3   6   3        1.15        0.69      0.34 o 
   4   6   3      110.45      105.77      1.99 o 
   5   6   3        0.71        1.08      0.34 o 
   6   6   3        0.02       -0.11      0.27 o 
   7   6   3       21.03       23.48      1.12 o 
   8   6   3        4.28        3.74      0.78 o 
  -2   7   3        5.37        3.81      1.34 o 
  -1   7   3       24.97       24.02      3.33 o 
   0   7   3       50.07       52.37      2.04 o 
   1   7   3       28.92       28.39      1.04 o 
   2   7   3       33.78       36.51      1.20 o 
   3   7   3      122.84      127.01      2.38 o 
   4   7   3       80.45       78.62      1.56 o 
   5   7   3       58.37       58.25      1.65 o 
   6   7   3        9.97        8.14      0.66 o 
   7   7   3        1.67        1.62      0.52 o 
   8   7   3        4.77        6.03      0.98 o 
   0   8   3       19.54       20.73      2.19 o 
   1   8   3        0.01        0.21      0.39 o 
   2   8   3       31.16       31.61      1.18 o 
   3   8   3       21.40       24.20      1.06 o 
   4   8   3        0.78        1.11      0.42 o 
   5   8   3        4.52        4.40      0.59 o 
   6   8   3        7.59        7.34      0.80 o 
   7   8   3        0.21        0.54      0.50 o 
   8   8   3        1.69        3.30      1.35 o 
   2   9   3        0.10        0.61      0.70 o 
   3   9   3       19.68       17.64      2.08 o 
   4   9   3       18.03       17.95      1.63 o 
   5   9   3       13.74       12.94      1.40 o 
   6   9   3        0.35        0.89      0.48 o 
  -4  -8   4        0.43       -0.88      0.88 o 
  -3  -8   4       44.64       47.82      3.26 o 
  -2  -8   4        3.09        5.01      0.98 o 
  -1  -8   4       12.94       12.18      1.31 o 
  -5  -7   4        5.83        6.01      0.72 o 
  -4  -7   4        9.14        8.98      1.02 o 
  -3  -7   4       43.49       39.38      1.44 o 
  -2  -7   4       20.12       20.19      1.42 o 
  -1  -7   4        0.98        0.72      0.57 o 
   0  -7   4        8.12        8.83      0.89 o 
   1  -7   4        0.60        0.06      0.93 o 
  -7  -6   4       28.76       28.50      3.39 o 
  -6  -6   4        2.00        2.01      1.06 o 
  -5  -6   4        3.76        3.52      0.56 o 
  -4  -6   4       69.27       66.11      2.30 o 
  -3  -6   4       10.85        8.28      1.15 o 
  -2  -6   4       82.40       78.44      1.97 o 
  -1  -6   4        6.82        4.25      0.57 o 
   0  -6   4        2.53        2.29      0.68 o 
   1  -6   4        6.41        8.01      0.77 o 
   2  -6   4       23.44       20.42      1.47 o 
   3  -6   4        5.71        4.49      1.35 o 
  -7  -5   4        0.46        0.61      0.59 o 
  -6  -5   4       50.12       52.85      2.13 o 
  -5  -5   4       98.44       98.96      2.05 o 
  -4  -5   4        6.19        3.96      0.49 o 
  -3  -5   4       77.95       77.56      1.85 o 
  -2  -5   4       37.41       30.04      1.93 o 
  -1  -5   4      119.95      110.44      1.81 o 
   0  -5   4      178.84      171.14      2.53 o 
   1  -5   4        5.60        6.50      0.63 o 
   2  -5   4      126.84      129.39      3.49 o 
   3  -5   4       92.75       84.29      3.94 o 
   4  -5   4        1.38        1.98      1.15 o 
  -7  -4   4        5.09        5.34      0.93 o 
  -6  -4   4        1.27        0.85      0.57 o 
  -5  -4   4      195.56      189.46      4.58 o 
  -4  -4   4      185.24      181.32      4.56 o 
  -3  -4   4       73.56       73.39      1.61 o 
  -2  -4   4        3.00        2.31      0.26 o 
  -1  -4   4      190.22      194.07      2.55 o 
   0  -4   4      173.44      166.61      2.12 o 
   1  -4   4       39.25       38.92      0.92 o 
   2  -4   4       71.98       69.72      2.89 o 
   3  -4   4       42.79       41.42      1.49 o 
   4  -4   4        4.63        2.84      0.86 o 
   5  -4   4        3.80        0.63      0.95 o 
  -7  -3   4        0.99        0.48      0.62 o 
  -6  -3   4        7.64        8.70      0.95 o 
  -5  -3   4       94.76       97.44      2.85 o 
  -4  -3   4      185.82      184.29      3.40 o 
  -3  -3   4       42.70       42.61      1.14 o 
  -2  -3   4       37.14       35.27      1.18 o 
  -1  -3   4      247.50      223.42      2.52 o 
   0  -3   4      226.93      246.02      3.03 o 
   1  -3   4       89.47      100.14      1.54 o 
   2  -3   4      111.97      116.91      2.03 o 
   3  -3   4      295.12      290.47      5.03 o 
   4  -3   4        2.82        3.87      0.86 o 
   5  -3   4       14.02       12.14      1.33 o 
   6  -3   4        1.46        1.12      0.76 o 
  -7  -2   4       43.74       45.41      2.09 o 
  -6  -2   4        6.01        7.78      0.92 o 
  -5  -2   4       12.70        9.86      1.84 o 
  -4  -2   4       44.53       43.25      1.21 o 
  -3  -2   4        0.51        0.96      0.20 o 
  -2  -2   4      309.02      308.94      4.10 o 
  -1  -2   4      156.63      163.32      2.10 o 
   0  -2   4       39.64       44.38      0.75 o 
   1  -2   4      141.48      144.76      1.44 o 
   2  -2   4      175.49      176.37      1.87 o 
   3  -2   4       49.98       47.94      1.15 o 
   4  -2   4      101.26       99.59      1.94 o 
   5  -2   4      120.59      111.78      3.36 o 
   6  -2   4       13.05       13.14      1.59 o 
   7  -2   4       18.59       19.56      2.96 o 
  -7  -1   4        1.75        0.47      1.27 o 
  -6  -1   4       35.47       38.59      2.87 o 
  -5  -1   4       13.98       14.75      1.20 o 
  -4  -1   4      162.71      162.30      4.55 o 
  -3  -1   4       16.75       15.81      0.77 o 
  -2  -1   4       18.97       19.80      0.42 o 
  -1  -1   4        2.16        2.08      0.15 o 
   0  -1   4       19.94       29.24      0.55 o 
   1  -1   4      109.27      121.63      1.36 o 
   2  -1   4      839.01      893.49      7.44 o 
   3  -1   4      450.26      436.56      8.97 o 
   4  -1   4        7.69        9.54      0.53 o 
   5  -1   4       40.14       35.99      1.25 o 
   6  -1   4        4.57        4.51      0.88 o 
   7  -1   4       12.98       15.81      2.05 o 
  -7   0   4        0.39        0.46      1.28 o 
  -6   0   4        1.23        0.92      0.58 o 
  -5   0   4      106.90      115.09      3.29 o 
  -4   0   4       34.48       29.42      1.85 o 
  -3   0   4      126.63      126.80      2.49 o 
  -2   0   4      114.46      125.71      1.58 o 
  -1   0   4      580.60      636.65      5.74 o 
   0   0   4     1634.82     1644.42     15.35 o 
   1   0   4     3088.89     3072.39     26.63 o 
   2   0   4      196.48      239.06      2.14 o 
   3   0   4      197.57      193.43      1.96 o 
   4   0   4       22.15       24.39      0.67 o 
   5   0   4       13.38       13.89      0.63 o 
   6   0   4       57.00       54.34      3.46 o 
   7   0   4        4.31        4.42      0.93 o 
   8   0   4        0.49       -0.42      0.84 o 
  -6   1   4        6.90        5.22      1.22 o 
  -5   1   4       39.39       41.96      1.86 o 
  -4   1   4      561.55      550.32     10.68 o 
  -3   1   4      571.32      567.34      7.38 o 
  -2   1   4      111.68      110.58      1.31 o 
  -1   1   4      128.49      141.98      1.47 o 
   0   1   4       90.89       99.91      1.14 o 
   1   1   4      196.60      198.22      1.92 o 
   2   1   4       37.91       41.91      0.51 o 
   3   1   4     1289.09     1306.14     12.15 o 
   4   1   4      118.67      118.53      1.42 o 
   5   1   4        0.04        0.24      0.18 o 
   6   1   4        4.95        5.75      0.86 o 
   7   1   4       73.75       73.27      4.84 o 
   8   1   4        1.73        3.46      0.98 o 
  -6   2   4       12.23       11.86      2.53 o 
  -5   2   4       19.19       16.81      1.32 o 
  -4   2   4       24.98       22.36      3.80 o 
  -3   2   4      190.41      185.42      2.95 o 
  -2   2   4       23.61       23.99      0.74 o 
  -1   2   4       21.73       17.28      0.34 o 
   0   2   4      447.10      467.44      4.17 o 
   1   2   4      102.09       89.54      0.91 o 
   2   2   4      287.15      269.60      2.38 o 
   3   2   4       71.95       81.15      0.92 o 
   4   2   4     1094.37     1172.32     10.19 o 
   5   2   4       25.08       27.03      0.66 o 
   6   2   4       12.67        9.78      1.84 o 
   7   2   4       15.58       15.70      1.41 o 
   8   2   4       40.27       44.04      2.87 o 
   9   2   4        0.68        0.82      0.83 o 
  -5   3   4        1.51        0.26      0.71 o 
  -4   3   4       46.09       44.07      2.75 o 
  -3   3   4        4.10        3.16      0.50 o 
  -2   3   4       52.52       53.23      1.24 o 
  -1   3   4      151.62      144.55      1.67 o 
   0   3   4      490.61      512.08      5.95 o 
   1   3   4       47.37       54.23      0.76 o 
   2   3   4      392.65      394.85      3.86 o 
   3   3   4      111.90      101.99      1.13 o 
   4   3   4     1430.52     1464.91     14.73 o 
   5   3   4      133.04      130.89      2.15 o 
   6   3   4       28.13       27.39      0.88 o 
   7   3   4        0.16        0.56      0.57 o 
   8   3   4       26.37       27.79      1.79 o 
   9   3   4        8.44        7.77      1.21 o 
  -4   4   4        4.22        3.74      0.78 o 
  -3   4   4       22.38       24.68      1.33 o 
  -2   4   4       74.64       75.60      2.26 o 
  -1   4   4       34.12       35.96      1.91 o 
   0   4   4      225.51      230.35      3.80 o 
   1   4   4      622.51      646.18      7.32 o 
   2   4   4      126.22      135.72      1.71 o 
   3   4   4       64.63       64.66      0.88 o 
   4   4   4       84.35       90.38      1.30 o 
   5   4   4       24.24       24.36      0.63 o 
   6   4   4      135.25      132.45      2.81 o 
   7   4   4        1.83        0.78      0.60 o 
   8   4   4        6.72        5.24      1.81 o 
   9   4   4        0.02       -0.30      0.63 o 
  -4   5   4       26.33       27.60      1.70 o 
  -3   5   4       32.59       34.94      2.28 o 
  -2   5   4       36.27       38.26      2.14 o 
  -1   5   4      149.88      143.15      3.49 o 
   0   5   4        0.54        0.95      0.31 o 
   1   5   4      141.42      128.50      2.14 o 
   2   5   4        0.02        0.22      0.15 o 
   3   5   4        2.88        3.07      0.41 o 
   4   5   4       18.22       17.01      0.53 o 
   5   5   4       74.63       70.43      1.46 o 
   6   5   4        0.46        0.37      0.36 o 
   7   5   4       58.94       61.08      1.84 o 
   8   5   4        1.75        0.57      0.67 o 
   9   5   4        4.61        3.55      1.00 o 
  -3   6   4       16.21       22.31      2.47 o 
  -2   6   4       23.44       24.92      1.55 o 
  -1   6   4       99.90      100.75      2.94 o 
   0   6   4        1.53        0.54      0.45 o 
   1   6   4       30.73       33.34      1.38 o 
   2   6   4       49.04       42.95      1.76 o 
   3   6   4        1.53        1.09      0.31 o 
   4   6   4       17.88       14.98      0.93 o 
   5   6   4      105.93      110.02      3.05 o 
   6   6   4       13.53       14.44      0.75 o 
   7   6   4        0.13       -0.06      0.39 o 
   8   6   4        7.49        5.48      1.50 o 
   9   6   4        0.27       -0.13      0.63 o 
  -1   7   4        7.20        8.20      1.05 o 
   0   7   4       71.06       66.54      2.36 o 
   1   7   4        0.70        0.38      0.39 o 
   2   7   4       39.61       40.31      1.40 o 
   3   7   4       21.57       22.69      1.07 o 
   4   7   4       41.27       43.43      1.25 o 
   5   7   4       11.32       10.82      0.73 o 
   6   7   4        9.42        8.53      0.67 o 
   7   7   4       14.62       13.41      1.20 o 
   8   7   4        0.36        0.81      0.49 o 
   0   8   4        3.43        3.07      1.31 o 
   1   8   4       44.89       48.40      2.07 o 
   2   8   4        5.62        4.47      0.70 o 
   3   8   4       15.32       13.82      1.00 o 
   4   8   4        2.01        1.05      0.44 o 
   5   8   4       45.63       45.96      1.65 o 
   6   8   4       49.68       51.85      1.53 o 
   7   8   4       16.12       16.60      1.16 o 
   8   8   4        5.12        4.15      0.75 o 
   2   9   4       18.31       21.59      1.73 o 
   3   9   4       13.17       14.37      1.64 o 
   4   9   4       39.53       36.65      2.41 o 
   5   9   4       19.90       17.09      2.90 o 
   6   9   4        9.01        7.10      0.74 o 
  -3  -8   5        3.26        5.14      1.49 o 
  -5  -7   5        0.06       -0.81      0.81 o 
  -4  -7   5       41.84       43.61      1.59 o 
  -3  -7   5        0.42        0.92      0.48 o 
  -2  -7   5       36.97       42.27      3.91 o 
  -1  -7   5       80.72       79.29      2.82 o 
   0  -7   5        3.96        4.39      0.90 o 
   1  -7   5        0.91        2.91      0.88 o 
  -6  -6   5       15.32       16.99      1.68 o 
  -5  -6   5        5.83        7.15      0.75 o 
  -4  -6   5       73.77       69.07      2.73 o 
  -3  -6   5       38.48       39.95      1.38 o 
  -2  -6   5        8.46        6.89      0.67 o 
  -1  -6   5        0.96        0.34      0.47 o 
   0  -6   5        2.41        3.04      0.68 o 
   1  -6   5       19.79       21.37      1.46 o 
   2  -6   5        5.76        7.39      1.05 o 
   3  -6   5       23.27       24.38      2.43 o 
  -7  -5   5        0.52        0.49      1.51 o 
  -6  -5   5        7.91        6.87      2.26 o 
  -5  -5   5       12.88       11.44      1.26 o 
  -4  -5   5       53.52       48.13      1.78 o 
  -3  -5   5        0.06        0.76      0.35 o 
  -2  -5   5       73.15       67.61      1.73 o 
  -1  -5   5        6.33        6.07      0.52 o 
   0  -5   5      107.50      101.67      2.04 o 
   1  -5   5       40.35       39.75      1.21 o 
   2  -5   5        0.43        0.40      0.84 o 
   3  -5   5       23.79       24.64      3.03 o 
   4  -5   5       12.48       13.87      1.95 o 
  -7  -4   5        3.27        4.65      0.98 o 
  -6  -4   5        4.53        4.39      0.83 o 
  -5  -4   5       22.94       25.16      1.51 o 
  -4  -4   5       15.01       16.30      1.35 o 
  -3  -4   5      113.15      113.82      3.29 o 
  -2  -4   5       55.29       56.65      1.92 o 
  -1  -4   5       33.19       26.81      0.78 o 
   0  -4   5       37.89       44.14      0.88 o 
   1  -4   5      216.26      213.57      4.82 o 
   2  -4   5       77.36       74.36      2.23 o 
   3  -4   5       28.87       28.63      1.31 o 
   4  -4   5       56.24       53.77      2.36 o 
   5  -4   5        5.64        4.52      1.35 o 
  -7  -3   5       18.69       19.93      2.11 o 
  -6  -3   5        2.72        2.20      1.11 o 
  -5  -3   5        3.65        2.35      0.65 o 
  -4  -3   5        0.02       -0.35      0.35 o 
  -3  -3   5      234.97      219.85      3.73 o 
  -2  -3   5      387.25      368.51      6.68 o 
  -1  -3   5      696.39      693.15     10.32 o 
   0  -3   5        1.66        1.80      0.22 o 
   1  -3   5      113.53      110.35      1.69 o 
   2  -3   5        4.90        4.43      0.55 o 
   3  -3   5       18.81       17.74      1.57 o 
   4  -3   5       67.74       58.80      2.35 o 
   5  -3   5       14.25       12.23      2.34 o 
   6  -3   5        1.49        1.03      0.83 o 
  -7  -2   5        0.46        0.55      0.70 o 
  -6  -2   5       64.64       63.35      4.70 o 
  -5  -2   5        1.05        0.33      0.47 o 
  -4  -2   5       38.09       36.64      2.99 o 
  -3  -2   5      599.02      588.62      7.80 o 
  -2  -2   5      361.18      326.26      5.14 o 
  -1  -2   5      100.98      104.66      1.69 o 
   0  -2   5        7.10        7.85      0.28 o 
   1  -2   5      139.12      148.61      1.59 o 
   2  -2   5       48.66       61.91      1.00 o 
   3  -2   5      165.38      172.08      2.81 o 
   4  -2   5      257.46      261.49      4.70 o 
   5  -2   5      224.72      218.63      5.36 o 
   6  -2   5        7.06        7.15      1.11 o 
   7  -2   5        0.05       -0.09      0.67 o 
  -7  -1   5        3.57        4.74      1.21 o 
  -6  -1   5       22.08       23.21      1.52 o 
  -5  -1   5       84.41       82.50      2.72 o 
  -4  -1   5       10.52        9.80      0.94 o 
  -3  -1   5       11.50        9.00      0.56 o 
  -2  -1   5       70.80       72.26      1.37 o 
  -1  -1   5      830.11      836.35      9.55 o 
   0  -1   5      372.39      349.98      4.19 o 
   1  -1   5      245.47      246.50      2.41 o 
   2  -1   5      257.56      281.83      2.56 o 
   3  -1   5       39.77       34.64      1.08 o 
   4  -1   5      102.14      101.58      1.93 o 
   5  -1   5        2.10        2.38      0.46 o 
   6  -1   5      149.65      140.30      4.03 o 
   7  -1   5        0.99        1.11      0.70 o 
  -6   0   5        2.73        3.14      0.80 o 
  -5   0   5        3.24        2.44      0.66 o 
  -4   0   5       60.82       58.31      2.10 o 
  -3   0   5        1.12        0.75      0.54 o 
  -2   0   5       94.68       82.42      1.50 o 
  -1   0   5      128.87      158.23      2.31 o 
   0   0   5      547.16      577.79      5.60 o 
   1   0   5       44.58       47.54      0.69 o 
   2   0   5      943.12      961.95      7.98 o 
   3   0   5        0.56        0.31      0.13 o 
   4   0   5       79.34       79.49      1.34 o 
   5   0   5       51.28       51.07      1.27 o 
   6   0   5       70.00       73.68      2.87 o 
   7   0   5        6.92        6.39      1.04 o 
   8   0   5        7.23        3.84      1.15 o 
  -6   1   5       11.56       12.44      1.32 o 
  -5   1   5        7.94        8.44      1.17 o 
  -4   1   5      217.25      216.69      5.12 o 
  -3   1   5        9.31        7.41      0.59 o 
  -2   1   5      274.01      270.52      3.79 o 
  -1   1   5      298.83      262.07      3.01 o 
   0   1   5     1377.72     1470.56     13.80 o 
   1   1   5      267.53      277.99      2.48 o 
   2   1   5      425.82      406.69      3.53 o 
   3   1   5      203.68      198.55      2.16 o 
   4   1   5      441.78      409.96      4.89 o 
   5   1   5       51.83       54.60      1.08 o 
   6   1   5        0.64        0.58      0.54 o 
   7   1   5       13.59       14.48      1.37 o 
   8   1   5        2.64        2.87      0.84 o 
  -5   2   5       16.29       17.10      1.59 o 
  -4   2   5       25.65       23.66      1.44 o 
  -3   2   5      277.18      293.62      5.58 o 
  -2   2   5       71.78       65.46      1.39 o 
  -1   2   5       93.59       96.96      1.13 o 
   0   2   5        0.32        0.90      0.16 o 
   1   2   5      314.95      299.15      2.62 o 
   2   2   5      929.56      924.38      8.61 o 
   3   2   5      169.34      170.50      1.73 o 
   4   2   5      108.61      112.27      1.49 o 
   5   2   5       50.14       52.66      1.02 o 
   6   2   5        0.38        0.30      0.35 o 
   7   2   5        8.28        8.24      1.06 o 
   8   2   5        4.18        3.89      0.96 o 
   9   2   5       11.89       11.77      2.79 o 
  -5   3   5       66.82       72.42      3.55 o 
  -4   3   5        1.20        1.31      0.78 o 
  -3   3   5       57.68       59.38      2.76 o 
  -2   3   5        9.66       11.55      0.76 o 
  -1   3   5        9.58        8.60      0.42 o 
   0   3   5        0.25        0.77      0.14 o 
   1   3   5      280.54      271.78      3.30 o 
   2   3   5      172.64      174.69      1.96 o 
   3   3   5      221.20      215.54      2.01 o 
   4   3   5       85.40       85.25      1.15 o 
   5   3   5       16.01       15.52      0.51 o 
   6   3   5       97.92      100.03      1.91 o 
   7   3   5       10.34        9.66      2.09 o 
   8   3   5        0.04       -0.59      0.59 o 
   9   3   5        3.15        3.19      0.90 o 
  -4   4   5       34.51       39.15      2.49 o 
  -3   4   5       22.30       24.52      1.38 o 
  -2   4   5       82.54       86.69      2.51 o 
  -1   4   5       10.70       10.33      0.82 o 
   0   4   5       21.45       19.41      0.57 o 
   1   4   5      431.93      414.53      4.86 o 
   2   4   5      540.50      543.68      6.17 o 
   3   4   5       73.22       75.99      1.24 o 
   4   4   5       65.20       61.69      1.43 o 
   5   4   5       23.99       24.46      0.72 o 
   6   4   5      118.86      112.91      2.12 o 
   7   4   5       81.33       84.45      2.23 o 
   8   4   5        5.91        7.78      1.13 o 
   9   4   5        8.24       11.54      1.97 o 
  -3   5   5       31.93       34.22      1.76 o 
  -2   5   5       43.26       43.01      1.82 o 
  -1   5   5       36.09       38.63      1.62 o 
   0   5   5      147.94      126.60      7.73 o 
   1   5   5        0.71        0.08      0.24 o 
   2   5   5        0.89        1.05      0.21 o 
   3   5   5      112.31      115.72      1.76 o 
   4   5   5      248.33      257.76      3.29 o 
   5   5   5      109.98      114.81      2.05 o 
   6   5   5       22.61       21.95      1.03 o 
   7   5   5        2.80        3.11      0.66 o 
   8   5   5       22.28       20.93      1.60 o 
   9   5   5        1.46        1.23      0.81 o 
  -2   6   5       22.69       24.07      2.43 o 
  -1   6   5       10.23       10.28      1.68 o 
   0   6   5        0.02        0.56      0.48 o 
   1   6   5       76.68       68.03      2.17 o 
   2   6   5      100.41      101.91      2.26 o 
   3   6   5       40.91       36.36      1.07 o 
   4   6   5       39.23       37.17      1.16 o 
   5   6   5       47.78       50.09      2.46 o 
   6   6   5        1.50        1.05      0.42 o 
   7   6   5        6.44        5.31      0.90 o 
   8   6   5        1.53        2.11      0.56 o 
   9   6   5        4.60        3.88      1.91 o 
  -1   7   5        2.58        2.34      0.79 o 
   0   7   5       67.24       59.01      2.21 o 
   1   7   5        4.79        6.41      0.93 o 
   2   7   5        0.18       -0.11      0.32 o 
   3   7   5       74.82       72.88      1.93 o 
   4   7   5       35.40       34.28      1.12 o 
   5   7   5        0.53        0.96      0.38 o 
   6   7   5       20.33       21.64      1.17 o 
   7   7   5        0.17       -0.32      0.41 o 
   8   7   5        5.54        5.56      0.78 o 
   0   8   5        0.95        2.15      1.20 o 
   1   8   5       16.65       16.67      1.34 o 
   2   8   5       38.79       38.07      1.48 o 
   3   8   5        2.52        2.99      0.59 o 
   4   8   5        5.66        5.70      0.72 o 
   5   8   5       10.99       11.82      0.83 o 
   6   8   5        2.29        1.91      0.50 o 
   7   8   5        9.41        9.31      0.97 o 
   8   8   5        0.07       -0.15      0.62 o 
   3   9   5        0.38        1.69      0.82 o 
   4   9   5        4.83        4.91      0.75 o 
   5   9   5        1.75        1.75      0.59 o 
   6   9   5        2.70        2.05      0.55 o 
  -4  -7   6        2.74        1.72      1.09 o 
  -3  -7   6       32.47       34.45      1.80 o 
  -2  -7   6        2.18        1.88      0.58 o 
  -1  -7   6       12.92       12.76      1.29 o 
   0  -7   6       11.49       12.99      1.95 o 
  -5  -6   6       13.29       13.04      2.08 o 
  -4  -6   6       13.46       11.98      0.91 o 
  -3  -6   6       25.68       25.94      1.83 o 
  -2  -6   6       41.37       44.09      1.50 o 
  -1  -6   6       12.71       12.70      0.89 o 
   0  -6   6       44.74       45.24      1.95 o 
   1  -6   6       36.62       35.18      2.65 o 
   2  -6   6        3.37        3.68      0.85 o 
  -5  -5   6      117.81      121.90      4.45 o 
  -4  -5   6        9.53        9.88      1.12 o 
  -3  -5   6        9.55       10.21      0.77 o 
  -2  -5   6        9.54       10.10      0.86 o 
  -1  -5   6        5.20        3.34      0.55 o 
   0  -5   6       33.30       29.13      1.02 o 
   1  -5   6        0.50        0.69      0.47 o 
   2  -5   6        4.05        3.90      0.94 o 
   3  -5   6       38.55       43.16      2.00 o 
   4  -5   6       12.61       13.90      1.96 o 
  -6  -4   6       17.07       19.29      2.78 o 
  -5  -4   6        1.62        1.97      0.73 o 
  -4  -4   6       41.76       41.62      2.16 o 
  -3  -4   6      152.86      157.83      4.42 o 
  -2  -4   6      127.93      117.49      2.96 o 
  -1  -4   6       39.99       41.92      1.38 o 
   0  -4   6      401.92      369.39      4.69 o 
   1  -4   6       59.65       55.09      2.11 o 
   2  -4   6      171.61      175.96      3.60 o 
   3  -4   6        3.13        3.03      0.62 o 
   4  -4   6       14.89       13.77      2.18 o 
   5  -4   6        8.74        6.51      1.24 o 
  -6  -3   6        0.47        1.06      0.64 o 
  -5  -3   6        0.23        0.08      0.52 o 
  -4  -3   6        8.93       11.04      1.13 o 
  -3  -3   6      353.50      348.30      6.85 o 
  -2  -3   6       62.98       60.03      1.47 o 
  -1  -3   6       44.98       48.92      1.68 o 
   0  -3   6      305.42      308.98      3.95 o 
   1  -3   6       19.01       23.04      0.66 o 
   2  -3   6      313.95      308.44      5.30 o 
   3  -3   6       77.72       78.74      2.25 o 
   4  -3   6       16.93       16.60      1.97 o 
   5  -3   6        6.20        5.04      1.01 o 
   6  -3   6       12.02       13.03      1.58 o 
  -6  -2   6       21.76       26.88      1.82 o 
  -5  -2   6        0.71        1.72      0.61 o 
  -4  -2   6        0.79        0.54      0.45 o 
  -3  -2   6        1.76        1.74      0.54 o 
  -2  -2   6      363.14      350.12      5.56 o 
  -1  -2   6       37.30       35.24      1.00 o 
   0  -2   6      164.79      169.06      4.69 o 
   1  -2   6      226.67      216.79      2.56 o 
   2  -2   6        9.76        8.02      0.75 o 
   3  -2   6       17.85       19.02      1.10 o 
   4  -2   6        0.49        0.17      0.38 o 
   5  -2   6       94.24       98.87      3.26 o 
   6  -2   6        0.28        0.45      0.69 o 
   7  -2   6        6.11        8.66      1.37 o 
  -6  -1   6        5.38        5.81      0.97 o 
  -5  -1   6       84.71       85.45      2.89 o 
  -4  -1   6      135.69      125.91      3.50 o 
  -3  -1   6       39.36       38.45      1.21 o 
  -2  -1   6      120.93      116.79      2.76 o 
  -1  -1   6      395.72      376.26      5.85 o 
   0  -1   6      305.71      310.73      5.58 o 
   1  -1   6      167.48      172.48      1.93 o 
   2  -1   6       56.91       65.15      0.85 o 
   3  -1   6        0.82        1.26      0.27 o 
   4  -1   6        0.86        1.33      0.32 o 
   5  -1   6      203.47      225.00      4.97 o 
   6  -1   6        2.16        2.14      0.81 o 
   7  -1   6       40.75       35.14      2.13 o 
  -6   0   6       30.65       38.35      3.48 o 
  -5   0   6        1.63        0.70      0.58 o 
  -4   0   6       43.89       40.46      2.91 o 
  -3   0   6        3.44        2.66      0.43 o 
  -2   0   6      349.69      339.88      4.79 o 
  -1   0   6      214.01      198.68      4.09 o 
   0   0   6       13.77       13.89      0.57 o 
   1   0   6      254.03      237.86      2.21 o 
   2   0   6        8.33        8.21      0.26 o 
   3   0   6       98.59       93.57      1.49 o 
   4   0   6      117.70      122.43      2.10 o 
   5   0   6      197.89      192.52      3.16 o 
   6   0   6        3.98        3.39      0.85 o 
   7   0   6       19.54       18.61      1.60 o 
   8   0   6        2.91        2.76      0.98 o 
  -6   1   6        0.48        0.47      0.73 o 
  -5   1   6        1.61        1.94      1.25 o 
  -4   1   6        7.10        7.06      0.94 o 
  -3   1   6       82.76       87.41      2.11 o 
  -2   1   6       61.59       64.91      1.33 o 
  -1   1   6       25.01       25.29      0.69 o 
   0   1   6       45.21       37.74      0.67 o 
   1   1   6      238.61      269.75      2.42 o 
   2   1   6      138.79      143.69      1.54 o 
   3   1   6      142.75      142.64      1.77 o 
   4   1   6      275.91      278.74      3.55 o 
   5   1   6       29.53       31.14      0.84 o 
   6   1   6        5.56        4.69      0.66 o 
   7   1   6        7.61        6.52      1.06 o 
   8   1   6       18.97       20.10      2.06 o 
  -5   2   6       15.87       14.44      1.39 o 
  -4   2   6        4.00        6.67      1.09 o 
  -3   2   6       14.88       14.74      1.02 o 
  -2   2   6     1109.94     1065.09     15.89 o 
  -1   2   6       87.18       89.56      1.88 o 
   0   2   6      349.30      348.53      3.25 o 
   1   2   6        3.37        1.37      0.14 o 
   2   2   6      289.03      305.32      2.73 o 
   3   2   6       37.43       36.91      0.62 o 
   4   2   6      135.52      127.45      1.87 o 
   5   2   6       49.32       50.32      1.04 o 
   6   2   6      112.56      112.15      2.60 o 
   7   2   6        1.26        2.52      0.73 o 
   8   2   6       10.42       10.79      1.31 o 
   9   2   6        4.86        1.92      0.94 o 
  -4   3   6       20.91       20.49      1.89 o 
  -3   3   6        0.31        0.48      0.61 o 
  -2   3   6       95.44       87.93      3.42 o 
  -1   3   6      472.51      471.72      7.23 o 
   0   3   6      179.55      174.80      2.72 o 
   1   3   6      210.49      196.49      2.13 o 
   2   3   6        0.03        0.12      0.11 o 
   3   3   6      117.88      110.75      1.35 o 
   4   3   6      107.31      100.37      1.90 o 
   5   3   6      107.01      107.99      1.90 o 
   6   3   6      150.99      146.23      2.54 o 
   7   3   6        0.04        0.37      0.41 o 
   8   3   6        0.04       -0.26      0.60 o 
   9   3   6        5.74        4.02      1.03 o 
  -4   4   6       29.90       34.41      2.52 o 
  -3   4   6       20.05       20.04      1.81 o 
  -2   4   6       35.29       37.49      2.36 o 
  -1   4   6       42.00       41.55      1.58 o 
   0   4   6      107.87      100.65      1.78 o 
   1   4   6       73.50       68.79      1.11 o 
   2   4   6        6.82        5.30      0.30 o 
   3   4   6        6.34        4.89      0.49 o 
   4   4   6       27.37       27.80      0.63 o 
   5   4   6        7.85        6.62      0.38 o 
   6   4   6      350.80      348.42      5.65 o 
   7   4   6       29.46       29.52      1.30 o 
   8   4   6        8.06        8.24      3.24 o 
   9   4   6        0.00        0.27      0.66 o 
  -3   5   6       32.40       37.81      2.57 o 
  -2   5   6        4.32        6.23      2.40 o 
  -1   5   6       77.21       68.18      2.23 o 
   0   5   6       98.99      103.47      2.19 o 
   1   5   6       16.85       16.45      0.65 o 
   2   5   6       44.75       43.15      0.94 o 
   3   5   6      229.50      238.93      4.08 o 
   4   5   6       25.70       25.85      0.83 o 
   5   5   6       29.85       31.42      1.18 o 
   6   5   6        1.24        1.32      0.50 o 
   7   5   6        0.57        0.59      0.49 o 
   8   5   6       25.70       24.54      1.74 o 
   9   5   6        2.83        1.04      0.79 o 
  -2   6   6       33.36       36.02      2.20 o 
  -1   6   6       19.64       21.58      1.42 o 
   0   6   6       10.12       11.21      1.02 o 
   1   6   6        5.59        5.43      0.62 o 
   2   6   6       13.86       13.20      0.87 o 
   3   6   6        1.01        0.66      0.31 o 
   4   6   6       35.82       33.98      1.05 o 
   5   6   6        0.94        0.61      0.34 o 
   6   6   6       67.85       68.98      1.92 o 
   7   6   6       23.92       20.81      1.92 o 
   8   6   6        2.89        1.57      0.54 o 
   9   6   6        4.78        4.02      0.91 o 
  -1   7   6       14.56       15.37      2.12 o 
   0   7   6        0.49        0.72      0.85 o 
   1   7   6       29.41       33.38      1.84 o 
   2   7   6        9.87        9.34      0.79 o 
   3   7   6       15.82       13.02      0.79 o 
   4   7   6       73.94       71.31      1.68 o 
   5   7   6       13.11       13.85      1.07 o 
   6   7   6        3.31        3.72      0.63 o 
   7   7   6        6.27        6.01      0.76 o 
   8   7   6        0.06        0.33      0.48 o 
   1   8   6        0.07       -0.05      0.79 o 
   2   8   6       65.34       66.96      2.04 o 
   3   8   6        5.52        4.50      0.67 o 
   4   8   6       12.93       13.73      0.88 o 
   5   8   6       26.76       28.56      1.18 o 
   6   8   6        2.34        2.72      0.64 o 
   7   8   6        1.08        1.37      0.65 o 
   8   8   6        1.16       -0.04      0.58 o 
   3   9   6       24.47       23.14      1.77 o 
   4   9   6        2.48        2.36      1.42 o 
   5   9   6        4.59        4.39      0.74 o 
   6   9   6        5.00        4.99      0.68 o 
  -3  -7   7        1.52        0.87      1.09 o 
  -2  -7   7       16.64       23.48      2.53 o 
  -1  -7   7       22.43       28.44      1.84 o 
  -4  -6   7       10.02        8.33      1.15 o 
  -3  -6   7        4.63        6.26      0.74 o 
  -2  -6   7       89.17       91.44      2.13 o 
  -1  -6   7        8.91        9.22      1.71 o 
   0  -6   7        4.68        7.52      1.61 o 
   1  -6   7       10.38       13.99      2.03 o 
   2  -6   7        2.15        4.86      1.45 o 
  -5  -5   7        3.34        2.61      0.85 o 
  -4  -5   7      110.02      110.84      4.26 o 
  -3  -5   7        0.00        0.20      0.35 o 
  -2  -5   7      127.83      126.27      2.77 o 
  -1  -5   7       76.05       77.71      1.82 o 
   0  -5   7        0.00        0.64      0.35 o 
   1  -5   7        2.57        2.00      1.24 o 
   2  -5   7       38.13       39.17      1.64 o 
   3  -5   7        0.01       -0.17      0.61 o 
  -5  -4   7        7.44       10.79      1.39 o 
  -4  -4   7       14.65       12.06      1.32 o 
  -3  -4   7       69.97       74.30      2.30 o 
  -2  -4   7       10.17        8.61      0.88 o 
  -1  -4   7        2.19        1.65      0.35 o 
   0  -4   7        0.19        0.11      0.29 o 
   1  -4   7        5.47        3.94      1.43 o 
   2  -4   7       43.51       42.50      2.37 o 
   3  -4   7       43.46       44.53      1.69 o 
   4  -4   7        0.55        1.11      0.63 o 
   5  -4   7       10.93        8.57      1.75 o 
  -6  -3   7       24.11       26.33      3.56 o 
  -5  -3   7       48.29       48.84      2.55 o 
  -4  -3   7        6.91        5.08      0.94 o 
  -3  -3   7       33.38       34.23      1.41 o 
  -2  -3   7        0.86        0.40      0.36 o 
  -1  -3   7       44.39       41.48      1.23 o 
   0  -3   7        5.98        5.69      0.41 o 
   1  -3   7      253.65      245.82      4.38 o 
   2  -3   7      130.62      115.50      2.62 o 
   3  -3   7      111.21      109.57      2.64 o 
   4  -3   7       58.32       60.45      2.25 o 
   5  -3   7        1.98        1.18      0.81 o 
   6  -3   7        5.02        4.32      1.39 o 
  -6  -2   7        0.73        0.44      0.64 o 
  -5  -2   7       42.06       44.93      2.05 o 
  -4  -2   7        1.99        1.00      0.57 o 
  -3  -2   7        3.20        3.11      0.72 o 
  -2  -2   7        0.28        0.23      0.26 o 
  -1  -2   7      524.69      504.63     11.90 o 
   0  -2   7      124.59      122.17      2.39 o 
   1  -2   7      632.10      644.60      8.57 o 
   2  -2   7      104.71       99.80      2.28 o 
   3  -2   7      137.40      128.73      2.83 o 
   4  -2   7       39.99       38.74      1.47 o 
   5  -2   7        0.75        0.40      0.67 o 
   6  -2   7       19.01       20.53      1.78 o 
  -6  -1   7        0.32        0.27      1.41 o 
  -5  -1   7        8.69        5.95      1.30 o 
  -4  -1   7      119.21      112.31      3.38 o 
  -3  -1   7        0.79        1.68      0.62 o 
  -2  -1   7        5.04        4.74      0.44 o 
  -1  -1   7       71.81       76.56      1.68 o 
   0  -1   7      690.84      658.73      9.87 o 
   1  -1   7        0.17        0.42      0.18 o 
   2  -1   7        2.11        2.16      0.37 o 
   3  -1   7       53.99       52.57      1.25 o 
   4  -1   7        5.76        4.57      0.63 o 
   5  -1   7        9.52       11.78      0.94 o 
   6  -1   7       57.27       57.34      2.50 o 
   7  -1   7       50.35       47.95      2.50 o 
  -5   0   7        3.66        2.76      0.77 o 
  -4   0   7       13.21       15.15      1.24 o 
  -3   0   7      305.86      276.54      6.15 o 
  -2   0   7       13.06       16.01      0.84 o 
  -1   0   7        8.53        8.70      0.52 o 
   0   0   7      192.86      195.04      2.88 o 
   1   0   7       14.89       17.56      0.40 o 
   2   0   7      523.14      513.66      4.75 o 
   3   0   7      355.25      355.11      4.39 o 
   4   0   7       25.34       28.22      1.38 o 
   5   0   7       11.42       12.24      0.91 o 
   6   0   7        8.99        8.57      1.13 o 
   7   0   7       55.62       57.26      3.01 o 
   8   0   7       22.93       20.99      2.82 o 
  -5   1   7       35.25       38.94      2.09 o 
  -4   1   7        1.14        1.48      0.96 o 
  -3   1   7       16.45       15.82      1.21 o 
  -2   1   7       32.02       29.40      1.22 o 
  -1   1   7       53.44       51.69      1.12 o 
   0   1   7      106.98      100.74      1.53 o 
   1   1   7      334.82      346.80      3.25 o 
   2   1   7       93.23       94.83      1.16 o 
   3   1   7       13.09       12.08      0.53 o 
   4   1   7      183.06      191.32      2.67 o 
   5   1   7        6.45        6.66      0.47 o 
   6   1   7       32.67       35.42      1.43 o 
   7   1   7       27.30       25.85      2.04 o 
   8   1   7        4.53        3.85      1.00 o 
  -5   2   7       20.05       24.44      3.18 o 
  -4   2   7       29.93       31.02      1.81 o 
  -3   2   7       16.37       15.38      1.24 o 
  -2   2   7       36.00       33.84      1.56 o 
  -1   2   7        3.35        3.03      0.49 o 
   0   2   7       44.38       44.21      0.81 o 
   1   2   7       24.99       20.04      0.46 o 
   2   2   7      815.61      813.34      7.57 o 
   3   2   7       23.75       25.01      0.58 o 
   4   2   7       16.17       15.92      0.56 o 
   5   2   7       25.40       21.76      0.69 o 
   6   2   7       17.66       18.75      0.87 o 
   7   2   7        4.15        3.68      0.82 o 
   8   2   7        5.82        5.16      1.04 o 
  -4   3   7       26.23       28.07      2.27 o 
  -3   3   7       33.64       30.19      2.16 o 
  -2   3   7        0.92        0.40      0.61 o 
  -1   3   7      226.90      222.63      6.65 o 
   0   3   7      530.86      530.29      7.62 o 
   1   3   7       32.84       34.64      0.77 o 
   2   3   7      230.22      221.25      2.39 o 
   3   3   7       40.09       39.42      0.70 o 
   4   3   7      186.45      183.00      2.54 o 
   5   3   7       74.79       75.96      1.63 o 
   6   3   7        4.86        4.97      0.53 o 
   7   3   7        4.99        5.44      0.75 o 
   8   3   7        1.11        1.15      0.78 o 
   9   3   7        3.82        3.71      1.05 o 
  -3   4   7       24.23       22.81      2.05 o 
  -2   4   7       21.20       19.46      1.71 o 
  -1   4   7        2.32        2.26      0.53 o 
   0   4   7        2.51        2.57      0.42 o 
   1   4   7       40.50       40.05      0.84 o 
   2   4   7      191.78      184.03      2.26 o 
   3   4   7      134.43      127.37      1.70 o 
   4   4   7        0.51        0.58      0.18 o 
   5   4   7        9.38       10.23      0.91 o 
   6   4   7       11.45       11.65      0.72 o 
   7   4   7       15.10       15.18      1.19 o 
   8   4   7       23.04       22.78      2.09 o 
   9   4   7        2.31        2.55      0.87 o 
  -2   5   7       84.49       85.18      3.83 o 
  -1   5   7       17.67       14.35      1.13 o 
   0   5   7      169.14      162.75      3.83 o 
   1   5   7       63.77       63.28      1.40 o 
   2   5   7        1.81        1.69      0.26 o 
   3   5   7       39.20       38.04      0.82 o 
   4   5   7       14.88       15.21      0.62 o 
   5   5   7        9.70       10.25      0.66 o 
   6   5   7        0.06       -0.13      0.27 o 
   7   5   7        0.00        0.71      0.77 o 
   8   5   7       53.26       45.07      2.05 o 
   9   5   7       20.45       20.52      2.29 o 
  -1   6   7       82.48       86.40      2.83 o 
   0   6   7       21.65       22.46      1.67 o 
   1   6   7       76.43       77.25      1.69 o 
   2   6   7       32.34       32.61      1.19 o 
   3   6   7        2.38        1.58      0.36 o 
   4   6   7        6.77        7.64      0.71 o 
   5   6   7      121.17      117.31      2.66 o 
   6   6   7       10.59       10.64      0.86 o 
   7   6   7       79.24       81.96      1.88 o 
   8   6   7        3.05        0.73      0.42 o 
   9   6   7        0.04        0.64      0.68 o 
   0   7   7       28.85       29.05      1.66 o 
   1   7   7        4.57        3.01      0.73 o 
   2   7   7       10.05        8.38      0.95 o 
   3   7   7       13.49       13.73      0.83 o 
   4   7   7        4.13        5.33      0.56 o 
   5   7   7        7.39        7.49      0.76 o 
   6   7   7       55.66       50.62      1.78 o 
   7   7   7       11.85       10.95      0.97 o 
   8   7   7        5.40        5.78      0.73 o 
   1   8   7        2.10        1.55      1.09 o 
   2   8   7       24.12       22.22      1.24 o 
   3   8   7        5.77        7.64      0.82 o 
   4   8   7       25.52       25.31      1.73 o 
   5   8   7        9.67        9.40      0.83 o 
   6   8   7       15.42       16.70      1.21 o 
   7   8   7        0.02        0.02      0.65 o 
   4   9   7       15.57       18.68      1.61 o 
   5   9   7        1.09        0.96      0.48 o 
  -3  -6   8        0.15        0.15      0.85 o 
  -2  -6   8        0.56        0.36      0.48 o 
  -1  -6   8       38.46       41.34      1.56 o 
   0  -6   8        3.15        5.54      1.59 o 
   1  -6   8       13.12       16.04      2.27 o 
  -4  -5   8        0.37        0.32      0.62 o 
  -3  -5   8       69.02       72.43      2.03 o 
  -2  -5   8       17.26       16.36      1.68 o 
  -1  -5   8       11.42       12.33      1.37 o 
   0  -5   8       73.66       70.11      3.40 o 
   1  -5   8        0.44       -0.11      0.62 o 
   2  -5   8        4.57        3.50      0.96 o 
   3  -5   8       12.63       15.06      2.31 o 
  -4  -4   8       11.32       12.62      1.45 o 
  -3  -4   8      150.20      155.42      3.90 o 
  -2  -4   8      123.15      130.27      3.39 o 
  -1  -4   8       41.28       44.70      1.51 o 
   0  -4   8       56.93       55.65      1.74 o 
   1  -4   8       14.49       12.65      1.34 o 
   2  -4   8       13.04       13.08      1.43 o 
   3  -4   8        0.37       -0.15      0.54 o 
   4  -4   8       30.52       31.47      1.63 o 
  -5  -3   8       20.89       18.64      1.72 o 
  -4  -3   8       50.66       58.70      2.84 o 
  -3  -3   8       11.13        9.89      1.17 o 
  -2  -3   8       37.91       37.27      1.50 o 
  -1  -3   8      104.62      104.04      5.38 o 
   0  -3   8       15.61       15.46      0.68 o 
   1  -3   8        0.13       -0.48      0.48 o 
   2  -3   8      106.22      106.19      3.60 o 
   3  -3   8       10.30        9.10      0.89 o 
   4  -3   8       36.09       38.36      1.63 o 
   5  -3   8        8.97        9.35      2.12 o 
  -5  -2   8        0.16       -0.54      0.55 o 
  -4  -2   8        7.32        8.86      1.19 o 
  -3  -2   8       15.46       13.91      1.32 o 
  -2  -2   8       28.02       26.84      1.24 o 
  -1  -2   8      666.24      626.69     13.27 o 
   0  -2   8       15.70       17.40      0.74 o 
   1  -2   8        4.01        4.99      0.85 o 
   2  -2   8       38.19       41.35      1.95 o 
   3  -2   8      103.76      101.83      2.49 o 
   4  -2   8        8.11        7.19      0.81 o 
   5  -2   8       57.96       60.03      2.04 o 
   6  -2   8        0.13       -0.08      0.75 o 
  -5  -1   8        0.02        1.02      0.68 o 
  -4  -1   8       33.22       32.44      2.12 o 
  -3  -1   8       19.22       21.64      1.58 o 
  -2  -1   8        1.06        0.36      0.33 o 
  -1  -1   8        2.24        1.78      0.52 o 
   0  -1   8      232.71      222.96      5.05 o 
   1  -1   8       11.53       12.66      0.71 o 
   2  -1   8       60.58       54.95      1.57 o 
   3  -1   8      261.70      254.40      4.59 o 
   4  -1   8        2.10        1.56      0.47 o 
   5  -1   8       59.42       59.36      1.91 o 
   6  -1   8       13.72       15.94      1.60 o 
   7  -1   8       28.43       25.30      1.99 o 
  -5   0   8        6.85        6.93      1.11 o 
  -4   0   8       17.55       16.10      3.06 o 
  -3   0   8       23.85       21.66      1.65 o 
  -2   0   8      286.43      274.73      5.74 o 
  -1   0   8       44.31       45.99      1.27 o 
   0   0   8       10.79       11.01      0.61 o 
   1   0   8       43.82       47.21      1.14 o 
   2   0   8        0.65        0.22      0.23 o 
   3   0   8        1.28        1.34      0.25 o 
   4   0   8        0.01        0.12      0.23 o 
   5   0   8        0.02       -0.01      0.41 o 
   6   0   8        1.58        1.47      0.58 o 
   7   0   8       32.74       31.12      2.07 o 
  -5   1   8        6.02        4.32      2.03 o 
  -4   1   8      166.16      177.86     12.64 o 
  -3   1   8       18.90       16.74      1.57 o 
  -2   1   8      124.75      124.78      3.17 o 
  -1   1   8       32.43       31.68      0.90 o 
   0   1   8      237.64      228.69      3.37 o 
   1   1   8       90.44       85.30      1.67 o 
   2   1   8      178.79      184.08      2.28 o 
   3   1   8        0.72        0.90      0.23 o 
   4   1   8      141.61      145.99      2.22 o 
   5   1   8       94.07       92.31      1.93 o 
   6   1   8       16.18       15.02      1.05 o 
   7   1   8        8.70        8.43      1.25 o 
   8   1   8        0.73        0.27      0.87 o 
  -4   2   8        0.89        1.01      0.82 o 
  -3   2   8        0.18       -0.09      0.56 o 
  -2   2   8       18.90       14.85      1.44 o 
  -1   2   8       78.87       77.11      2.97 o 
   0   2   8       10.12       10.79      0.90 o 
   1   2   8        0.55        0.68      0.24 o 
   2   2   8        0.81        0.60      0.16 o 
   3   2   8      191.36      195.97      2.91 o 
   4   2   8       84.69       84.42      1.51 o 
   5   2   8       32.81       32.51      1.08 o 
   6   2   8       44.63       44.27      1.34 o 
   7   2   8       11.32       11.88      1.13 o 
   8   2   8        4.83        6.93      1.18 o 
  -3   3   8       70.41       68.96      3.39 o 
  -2   3   8        0.73        1.39      0.77 o 
  -1   3   8        2.49        2.60      0.76 o 
   0   3   8      247.05      239.12      4.89 o 
   1   3   8       26.83       26.48      0.72 o 
   2   3   8        0.33        0.15      0.15 o 
   3   3   8       36.44       33.87      0.71 o 
   4   3   8      191.57      195.29      2.75 o 
   5   3   8       27.08       27.25      0.98 o 
   6   3   8        4.88        4.91      0.56 o 
   7   3   8        0.62        1.11      0.55 o 
   8   3   8        6.99        8.13      1.19 o 
   9   3   8        0.37       -0.10      0.84 o 
  -2   4   8       19.43       19.38      1.83 o 
  -1   4   8        1.79        1.55      0.72 o 
   0   4   8      197.84      196.20      6.05 o 
   1   4   8      563.56      584.37      6.64 o 
   2   4   8        5.64        6.16      0.53 o 
   3   4   8      360.95      354.41      3.94 o 
   4   4   8       44.41       42.02      1.18 o 
   5   4   8       32.82       33.52      1.41 o 
   6   4   8       28.56       28.86      1.08 o 
   7   4   8       32.97       32.73      1.71 o 
   8   4   8        3.28        1.77      0.64 o 
   9   4   8        0.53        0.77      0.82 o 
  -1   5   8        8.13        6.10      1.17 o 
   0   5   8       10.16        9.71      1.19 o 
   1   5   8        2.18        2.51      0.41 o 
   2   5   8      184.12      174.39      2.52 o 
   3   5   8       36.46       38.38      0.96 o 
   4   5   8       29.66       31.42      0.92 o 
   5   5   8        2.49        2.24      0.43 o 
   6   5   8        3.65        3.21      0.45 o 
   7   5   8        6.49        5.59      0.76 o 
   8   5   8       67.42       61.53      3.56 o 
   9   5   8        2.58        4.08      1.37 o 
   0   6   8       62.38       65.12      2.31 o 
   1   6   8        3.33        3.01      0.68 o 
   2   6   8       81.00       84.03      1.79 o 
   3   6   8       28.24       28.54      1.04 o 
   4   6   8       14.07       13.13      0.65 o 
   5   6   8       17.38       19.03      0.90 o 
   6   6   8        3.54        3.80      0.80 o 
   7   6   8        0.31        0.54      0.38 o 
   8   6   8        0.14        0.41      0.42 o 
   0   7   8       20.37       21.52      2.37 o 
   1   7   8       18.69       17.41      1.32 o 
   2   7   8        7.79        7.86      0.66 o 
   3   7   8        5.36        6.35      0.56 o 
   4   7   8        6.53        6.20      0.61 o 
   5   7   8        0.53        0.29      0.44 o 
   6   7   8       12.09       11.31      1.28 o 
   7   7   8       11.66        9.13      0.80 o 
   8   7   8       12.41       13.18      0.92 o 
   2   8   8        3.33        4.86      0.92 o 
   3   8   8        9.86        8.14      0.85 o 
   4   8   8        1.38        2.23      0.53 o 
   5   8   8        9.43        7.28      0.87 o 
   6   8   8       11.10       10.09      1.00 o 
   7   8   8        2.61        2.46      0.64 o 
  -3  -5   9        2.82        4.07      1.29 o 
  -2  -5   9        0.13        0.55      0.48 o 
  -1  -5   9        9.41       10.60      0.82 o 
   0  -5   9       34.36       34.15      2.24 o 
   1  -5   9       24.14       27.29      2.07 o 
   2  -5   9        1.23        0.61      0.86 o 
  -3  -4   9        1.37        2.01      0.65 o 
  -2  -4   9       62.61       67.37      4.47 o 
  -1  -4   9       41.53       40.25      1.29 o 
   0  -4   9        0.09       -0.13      0.57 o 
   1  -4   9       82.70       79.91      3.14 o 
   2  -4   9       19.98       22.26      1.84 o 
   3  -4   9        0.81       -0.66      0.66 o 
   4  -4   9       12.91       13.76      1.25 o 
  -4  -3   9        9.28        6.21      1.13 o 
  -3  -3   9       21.59       24.92      1.76 o 
  -2  -3   9        0.08        0.13      0.42 o 
  -1  -3   9      159.58      164.93      3.98 o 
   0  -3   9       60.84       62.01      1.79 o 
   1  -3   9       27.17       26.64      1.79 o 
   2  -3   9       28.06       26.20      2.24 o 
   3  -3   9       10.51       10.26      1.81 o 
   4  -3   9       23.31       21.98      1.37 o 
   5  -3   9       19.45       20.49      1.84 o 
  -4  -2   9       17.46       21.12      1.81 o 
  -3  -2   9       38.03       33.91      2.05 o 
  -2  -2   9        0.89        1.09      0.87 o 
  -1  -2   9        1.36        3.17      1.54 o 
   0  -2   9        8.73        7.39      0.87 o 
   1  -2   9       41.15       38.22      1.95 o 
   2  -2   9        0.42       -0.13      0.53 o 
   3  -2   9       25.79       26.12      1.81 o 
   4  -2   9       56.95       53.14      2.25 o 
   5  -2   9        2.25        1.94      0.79 o 
   6  -2   9        6.50        5.68      1.15 o 
  -4  -1   9        0.40       -0.27      0.56 o 
  -3  -1   9       29.69       30.89      1.98 o 
  -2  -1   9       25.32       27.19      1.75 o 
  -1  -1   9       23.54       21.82      1.12 o 
   0  -1   9       31.21       31.37      2.51 o 
   1  -1   9      811.72      779.09     17.89 o 
   2  -1   9       40.66       41.65      3.78 o 
   3  -1   9       54.59       53.28      2.46 o 
   4  -1   9       22.77       20.89      1.18 o 
   5  -1   9        3.78        5.14      0.78 o 
   6  -1   9        9.34        8.42      1.79 o 
  -4   0   9        0.24        0.46      0.63 o 
  -3   0   9       25.35       22.05      1.71 o 
  -2   0   9       89.18       71.82      3.08 o 
  -1   0   9       22.23       27.97      1.46 o 
   0   0   9       26.72       24.50      1.17 o 
   1   0   9        9.17        7.50      0.94 o 
   2   0   9      185.93      193.49      3.78 o 
   3   0   9        1.36        0.68      0.44 o 
   4   0   9        3.76        4.22      0.78 o 
   5   0   9        8.01        8.75      1.21 o 
   6   0   9        1.54        2.00      0.64 o 
   7   0   9       21.95       24.11      1.91 o 
  -4   1   9       42.85       47.22      2.77 o 
  -3   1   9       29.06       29.67      2.04 o 
  -2   1   9       58.11       53.56      2.66 o 
  -1   1   9      325.68      300.07      5.93 o 
   0   1   9      104.48      102.54      2.18 o 
   1   1   9        0.29        1.03      0.34 o 
   2   1   9        0.49        0.02      0.25 o 
   3   1   9        0.72        1.29      0.28 o 
   4   1   9       29.25       29.69      0.86 o 
   5   1   9       77.51       82.63      1.86 o 
   6   1   9        0.05       -0.24      0.46 o 
   7   1   9        1.44        0.49      0.76 o 
   8   1   9        0.34        0.31      0.85 o 
  -3   2   9       77.00       81.54      3.78 o 
  -2   2   9       50.31       52.46      2.76 o 
  -1   2   9       34.44       35.87      1.44 o 
   0   2   9      225.16      217.42      4.34 o 
   1   2   9       75.76       69.47      1.82 o 
   2   2   9       56.05       51.47      1.11 o 
   3   2   9      162.57      169.75      3.25 o 
   4   2   9       63.78       64.67      1.32 o 
   5   2   9        0.04       -0.29      0.30 o 
   6   2   9      116.55      120.38      4.86 o 
   7   2   9        1.69        0.94      1.10 o 
   8   2   9        6.14        5.99      1.97 o 
  -3   3   9       15.12       14.90      1.78 o 
  -2   3   9       63.92       64.56      3.21 o 
  -1   3   9       17.72       12.31      1.42 o 
   0   3   9       47.94       49.11      1.75 o 
   1   3   9        1.52        0.64      0.37 o 
   2   3   9        9.13       10.75      0.74 o 
   3   3   9       28.90       27.47      0.86 o 
   4   3   9      150.18      147.52      2.63 o 
   5   3   9        9.15        8.64      1.34 o 
   6   3   9       16.46       19.02      1.12 o 
   7   3   9        9.49        8.21      0.95 o 
   8   3   9        1.23        1.90      0.89 o 
  -2   4   9       29.17       32.49      2.43 o 
  -1   4   9       80.05       83.00      3.69 o 
   0   4   9        0.14       -0.36      0.49 o 
   1   4   9       19.63       18.97      1.45 o 
   2   4   9      181.00      182.90      2.57 o 
   3   4   9       35.22       35.04      1.01 o 
   4   4   9       28.97       29.50      0.97 o 
   5   4   9       15.39       16.56      0.91 o 
   6   4   9        8.84        8.83      0.79 o 
   7   4   9       21.14       22.74      1.19 o 
   8   4   9        0.71        1.01      0.64 o 
  -1   5   9       17.10       19.43      1.87 o 
   0   5   9       18.98       20.83      1.78 o 
   1   5   9        0.40       -0.30      0.35 o 
   2   5   9       11.31       11.91      0.63 o 
   3   5   9      132.29      135.36      2.18 o 
   4   5   9       30.97       33.06      1.52 o 
   5   5   9      157.16      159.26      2.78 o 
   6   5   9        4.74        4.89      0.55 o 
   7   5   9        2.32        2.44      0.48 o 
   8   5   9        2.21        2.25      0.77 o 
   0   6   9       44.43       48.02      2.83 o 
   1   6   9       23.10       22.24      1.95 o 
   2   6   9       70.03       72.99      2.13 o 
   3   6   9        8.51        9.23      0.61 o 
   4   6   9       14.82       16.37      0.88 o 
   5   6   9        7.18        7.48      0.68 o 
   6   6   9        2.12        2.12      0.46 o 
   7   6   9        0.12        0.01      0.37 o 
   8   6   9        0.23       -0.06      0.43 o 
   1   7   9       57.56       56.26      3.25 o 
   2   7   9        3.06        2.16      0.56 o 
   3   7   9       14.94       14.78      0.99 o 
   4   7   9       16.57       17.49      0.83 o 
   5   7   9        7.17        7.92      0.74 o 
   6   7   9        0.09        0.35      0.37 o 
   7   7   9       22.88       19.41      1.19 o 
   8   7   9        0.12        0.12      0.42 o 
   3   8   9        0.01       -0.35      0.49 o 
   4   8   9        0.97        0.35      0.40 o 
   5   8   9        7.35        6.52      0.74 o 
   6   8   9        0.81        1.26      0.50 o 
  -2  -5  10        8.89        9.45      1.83 o 
  -1  -5  10        3.40        3.87      0.73 o 
   0  -5  10        1.27        0.51      0.82 o 
  -2  -4  10        0.89        0.73      1.01 o 
  -1  -4  10       31.07       35.04      1.28 o 
   0  -4  10        9.64        7.56      1.61 o 
   1  -4  10       11.75       10.38      1.46 o 
   2  -4  10       16.86       18.79      1.84 o 
   3  -4  10        4.06        5.83      1.24 o 
  -3  -3  10      137.59      150.66      5.33 o 
  -2  -3  10       22.44       21.86      1.33 o 
  -1  -3  10       18.61       15.30      1.11 o 
   0  -3  10       78.09       84.11      2.26 o 
   1  -3  10       10.31       10.23      1.33 o 
   2  -3  10        3.55        3.48      1.16 o 
   3  -3  10       91.66       92.28      8.79 o 
   4  -3  10        0.21       -0.12      0.75 o 
  -3  -2  10       12.55       12.53      1.47 o 
  -2  -2  10       20.49       23.81      1.71 o 
  -1  -2  10       16.24       18.77      1.13 o 
   0  -2  10        4.68        4.71      0.61 o 
   1  -2  10        2.52        2.85      0.83 o 
   2  -2  10        4.71        4.93      0.97 o 
   3  -2  10       41.74       47.07      2.73 o 
   4  -2  10       47.29       48.27      2.74 o 
   5  -2  10       25.51       24.39      1.48 o 
  -3  -1  10        6.05        4.82      1.00 o 
  -2  -1  10        0.39        0.81      0.60 o 
  -1  -1  10       10.00       10.16      1.08 o 
   0  -1  10        4.12        4.13      0.70 o 
   1  -1  10      332.53      334.63      7.62 o 
   2  -1  10        1.78        2.25      0.71 o 
   3  -1  10        0.02       -0.40      0.55 o 
   4  -1  10        0.22        0.42      0.49 o 
   5  -1  10        9.18        8.83      0.98 o 
   6  -1  10        3.16        1.76      0.71 o 
  -3   0  10        0.57        0.07      0.68 o 
  -2   0  10       38.67       31.34      2.00 o 
  -1   0  10       28.80       31.55      1.88 o 
   0   0  10      119.86      120.89      3.15 o 
   1   0  10       64.12       60.32      1.71 o 
   2   0  10      295.83      277.76      6.63 o 
   3   0  10       28.95       26.78      2.06 o 
   4   0  10       22.19       19.57      1.37 o 
   5   0  10       36.28       36.69      2.62 o 
   6   0  10       15.71       15.18      1.44 o 
   7   0  10        0.27        1.35      0.91 o 
  -3   1  10        5.54        5.99      1.19 o 
  -2   1  10       17.85       17.83      1.61 o 
  -1   1  10        6.34        7.47      1.10 o 
   0   1  10      134.56      129.92      2.67 o 
   1   1  10       22.53       21.38      0.86 o 
   2   1  10       40.66       37.73      1.41 o 
   3   1  10       10.67       11.32      0.89 o 
   4   1  10        1.44        1.43      0.40 o 
   5   1  10        0.26        0.52      0.39 o 
   6   1  10        1.92        3.04      0.54 o 
   7   1  10        3.96        3.38      0.78 o 
  -2   2  10      121.09      117.51      4.65 o 
  -1   2  10      102.10       98.21      3.96 o 
   0   2  10        1.61        1.75      0.45 o 
   1   2  10      155.44      148.75      2.64 o 
   2   2  10       13.88       12.31      0.69 o 
   3   2  10       36.59       34.53      0.96 o 
   4   2  10       36.97       39.47      1.24 o 
   5   2  10        5.04        3.99      0.56 o 
   6   2  10       11.87       13.91      0.90 o 
   7   2  10       23.11       23.78      1.43 o 
   8   2  10        1.69        2.09      1.48 o 
  -2   3  10        1.88        2.61      0.93 o 
  -1   3  10       28.08       28.24      2.02 o 
   0   3  10        2.39        2.11      0.57 o 
   1   3  10      178.41      179.38      3.45 o 
   2   3  10       90.22       90.22      2.13 o 
   3   3  10       14.12       13.23      0.65 o 
   4   3  10        0.02        0.40      0.30 o 
   5   3  10       61.58       64.00      1.90 o 
   6   3  10        0.01        0.72      0.45 o 
   7   3  10        5.16        6.16      0.80 o 
   8   3  10       20.05       20.11      1.45 o 
  -1   4  10       49.81       46.15      2.79 o 
   0   4  10       11.61       14.37      1.57 o 
   1   4  10        2.94        2.48      0.52 o 
   2   4  10       51.99       51.18      1.54 o 
   3   4  10        0.14       -0.02      0.31 o 
   4   4  10        0.26        0.11      0.32 o 
   5   4  10        3.45        1.71      0.42 o 
   6   4  10       57.84       54.19      2.58 o 
   7   4  10        3.46        2.71      0.68 o 
   8   4  10        0.47        1.78      0.69 o 
   0   5  10       27.05       30.71      2.19 o 
   1   5  10       11.11       14.58      2.24 o 
   2   5  10       90.04       92.49      1.72 o 
   3   5  10      166.58      172.92      2.60 o 
   4   5  10       18.41       19.21      0.90 o 
   5   5  10       23.42       22.65      0.98 o 
   6   5  10        9.53       11.61      0.80 o 
   7   5  10        2.81        3.52      0.66 o 
   8   5  10        3.60        3.15      0.73 o 
   1   6  10       14.20       16.16      1.71 o 
   2   6  10       17.36       16.54      0.86 o 
   3   6  10        0.69        0.89      0.35 o 
   4   6  10       53.72       53.50      1.51 o 
   5   6  10        2.03        1.84      0.49 o 
   6   6  10        8.27        8.88      0.75 o 
   7   6  10        4.15        5.19      0.63 o 
   8   6  10        0.68       -0.08      0.45 o 
   2   7  10       37.35       45.27      1.62 o 
   3   7  10        0.00       -0.22      0.39 o 
   4   7  10        3.42        3.76      0.70 o 
   5   7  10       10.24        9.74      0.80 o 
   6   7  10        0.00        0.23      0.41 o 
   7   7  10        5.84        5.49      0.71 o 
   5   8  10        1.07        2.27      0.80 o 
  -1  -4  11       41.26       42.70      2.06 o 
   0  -4  11        0.39       -0.75      0.75 o 
   1  -4  11        4.67        4.15      1.92 o 
  -2  -3  11       24.85       23.92      1.90 o 
  -1  -3  11        0.83        0.88      0.51 o 
   0  -3  11       15.21       18.16      1.69 o 
   1  -3  11        0.79       -0.01      0.72 o 
   2  -3  11       27.72       29.01      2.14 o 
   3  -3  11        0.03       -0.32      0.76 o 
  -2  -2  11       15.72       14.78      1.53 o 
  -1  -2  11       49.35       51.62      1.99 o 
   0  -2  11        2.94        2.33      0.55 o 
   1  -2  11       44.18       51.62      2.51 o 
   2  -2  11       83.50       88.42      3.42 o 
   3  -2  11        7.17        5.77      1.29 o 
   4  -2  11       40.34       44.74      2.56 o 
  -2  -1  11       19.56       20.92      1.75 o 
  -1  -1  11       25.08       20.48      1.24 o 
   0  -1  11        1.84        0.71      0.43 o 
   1  -1  11        9.94       12.00      2.20 o 
   2  -1  11        5.81        7.98      1.19 o 
   3  -1  11        0.00       -0.15      0.67 o 
   4  -1  11       10.55        9.49      1.36 o 
   5  -1  11       28.13       30.91      1.63 o 
  -2   0  11       12.06       10.57      1.36 o 
  -1   0  11        9.45        7.54      1.11 o 
   0   0  11       17.37       17.67      1.99 o 
   1   0  11       32.75       31.68      1.88 o 
   2   0  11        3.61        3.45      0.93 o 
   3   0  11      363.22      350.61     11.23 o 
   4   0  11        1.30        1.70      0.80 o 
   5   0  11        2.53        2.79      0.67 o 
   6   0  11        1.72        1.64      0.72 o 
  -2   1  11       30.84       30.85      2.14 o 
  -1   1  11        8.04        5.33      1.01 o 
   0   1  11       55.93       51.88      2.24 o 
   1   1  11       16.86       18.26      1.48 o 
   2   1  11        3.83        4.29      0.92 o 
   3   1  11       10.56       10.73      1.16 o 
   4   1  11      188.29      188.36      3.99 o 
   5   1  11        0.05        0.29      0.41 o 
   6   1  11        4.39        5.48      2.00 o 
   7   1  11        8.16        9.90      1.58 o 
  -2   2  11       17.32       19.87      1.92 o 
  -1   2  11        1.27       -0.54      0.60 o 
   0   2  11       63.96       56.97      1.98 o 
   1   2  11       49.30       45.97      1.32 o 
   2   2  11       58.02       55.24      1.82 o 
   3   2  11        0.14       -0.05      0.42 o 
   4   2  11        1.58        2.02      0.49 o 
   5   2  11        5.46        6.21      0.69 o 
   6   2  11        9.17        8.95      0.99 o 
   7   2  11        9.52        9.03      1.08 o 
  -1   3  11       31.63       31.05      2.29 o 
   0   3  11       43.30       48.32      1.87 o 
   1   3  11       23.09       25.17      1.14 o 
   2   3  11       90.00       82.39      2.08 o 
   3   3  11       12.74       12.26      1.54 o 
   4   3  11        5.18        4.97      0.52 o 
   5   3  11       53.77       53.76      1.60 o 
   6   3  11       24.30       25.84      1.21 o 
   7   3  11        1.18        0.72      0.52 o 
   0   4  11       32.38       29.84      2.16 o 
   1   4  11        2.61        2.39      0.68 o 
   2   4  11        7.85        8.52      0.77 o 
   3   4  11       52.90       56.39      2.25 o 
   4   4  11        5.37        6.02      0.72 o 
   5   4  11        0.06       -0.21      0.36 o 
   6   4  11        9.70        9.64      0.80 o 
   7   4  11        1.45        1.46      0.60 o 
   8   4  11        0.02       -0.60      0.69 o 
   1   5  11       46.60       52.75      2.09 o 
   2   5  11       10.56       11.21      0.89 o 
   3   5  11        6.08        5.52      0.76 o 
   4   5  11       36.67       35.33      2.41 o 
   5   5  11        0.09        0.17      0.39 o 
   6   5  11        0.53        0.08      0.41 o 
   7   5  11        0.12       -0.01      0.43 o 
   2   6  11       42.30       46.57      3.08 o 
   3   6  11        0.01        0.27      0.36 o 
   4   6  11        4.29        3.24      0.77 o 
   5   6  11       35.48       36.10      1.28 o 
   6   6  11        0.04       -0.03      0.40 o 
   7   6  11       13.24       12.70      0.93 o 
   3   7  11       17.89       19.93      1.03 o 
   4   7  11       47.79       51.87      1.61 o 
   5   7  11        1.37        1.38      0.71 o 
   6   7  11        9.60        8.34      0.94 o 
   0  -3  12        3.52        3.60      1.05 o 
   1  -3  12       70.27       71.37      7.28 o 
   2  -3  12        0.07        0.81      0.84 o 
  -1  -2  12      120.17      128.04      3.59 o 
   0  -2  12       30.07       29.24      2.06 o 
   1  -2  12        1.14        1.87      0.84 o 
   2  -2  12        4.54        3.84      1.04 o 
   3  -2  12        0.65        1.06      0.96 o 
  -1  -1  12        1.27        1.64      0.80 o 
   0  -1  12       37.20       41.00      2.29 o 
   1  -1  12       22.12       23.77      1.86 o 
   2  -1  12        2.26        1.20      0.85 o 
   3  -1  12       21.83       26.66      2.03 o 
   4  -1  12       21.35       24.77      2.05 o 
   5  -1  12        2.21        2.27      1.00 o 
  -1   0  12       22.29       23.66      1.83 o 
   0   0  12        5.15        3.79      0.92 o 
   1   0  12        9.04        7.18      1.84 o 
   2   0  12        0.53        0.85      0.72 o 
   3   0  12       83.40       90.76      3.50 o 
   4   0  12        0.25        0.47      0.81 o 
   5   0  12        0.01       -0.71      0.73 o 
  -1   1  12       16.31       15.56      1.59 o 
   0   1  12        3.22        2.73      0.85 o 
   1   1  12       28.94       30.01      1.92 o 
   2   1  12       56.76       58.50      1.99 o 
   3   1  12       86.38       82.42      2.42 o 
   4   1  12       26.73       29.95      1.52 o 
   5   1  12       20.62       18.66      1.30 o 
   6   1  12        0.46        0.82      0.73 o 
  -1   2  12       51.42       53.72      2.97 o 
   0   2  12       31.05       31.19      1.51 o 
   1   2  12        0.51        0.61      0.39 o 
   2   2  12       23.86       24.09      1.44 o 
   3   2  12        0.20       -0.31      0.46 o 
   4   2  12        0.07        0.58      0.53 o 
   5   2  12        4.86        4.79      0.67 o 
   6   2  12       16.90       20.07      1.15 o 
   7   2  12        0.06       -0.57      0.87 o 
   0   3  12       38.22       41.77      1.83 o 
   1   3  12        6.28        7.31      1.29 o 
   2   3  12       13.95       13.44      1.25 o 
   3   3  12       19.47       21.16      1.92 o 
   4   3  12       10.54       12.76      1.66 o 
   5   3  12        3.40        3.74      0.61 o 
   6   3  12       17.01       18.06      1.10 o 
   7   3  12        1.08        2.03      0.66 o 
   1   4  12       14.50       13.24      1.16 o 
   2   4  12        3.67        4.65      0.91 o 
   3   4  12        1.68        1.18      0.68 o 
   4   4  12       94.04       98.32      4.06 o 
   5   4  12        6.73        7.92      0.74 o 
   6   4  12        1.14        1.24      0.47 o 
   7   4  12       14.93       14.07      1.52 o 
   1   5  12       12.14       11.90      1.69 o 
   2   5  12       12.48       13.88      1.23 o 
   3   5  12       20.04       22.03      1.58 o 
   4   5  12       16.39       17.31      1.19 o 
   5   5  12       10.63       12.92      1.03 o 
   6   5  12        9.55        9.57      0.94 o 
   7   5  12        0.46       -0.28      0.46 o 
   3   6  12        9.34       12.60      1.45 o 
   4   6  12       33.11       33.09      1.28 o 
   5   6  12       48.27       50.49      1.56 o 
   6   6  12        3.07        1.70      0.54 o 
   0  -1  13        2.72        2.26      1.63 o 
   1  -1  13       36.99       35.57      2.30 o 
   2  -1  13       22.51       24.59      3.15 o 
   3  -1  13        3.60        2.24      1.01 o 
   0   0  13        0.23        2.49      1.58 o 
   1   0  13        9.53        7.51      1.30 o 
   2   0  13       21.27       26.13      2.04 o 
   3   0  13        4.77        7.60      1.63 o 
   4   0  13       12.66       16.40      1.80 o 
   0   1  13       40.95       47.07      2.15 o 
   1   1  13        1.16        1.10      0.96 o 
   2   1  13       35.75       37.34      2.29 o 
   3   1  13        4.17        5.19      1.55 o 
   4   1  13        0.49        0.78      0.98 o 
   5   1  13       60.53       60.90      3.03 o 
   0   2  13       58.17       61.57      3.08 o 
   1   2  13       50.81       49.37      1.86 o 
   2   2  13       27.89       23.53      1.79 o 
   3   2  13        9.76        9.98      1.04 o 
   4   2  13        0.00        0.19      0.56 o 
   5   2  13       51.64       52.34      2.02 o 
   6   2  13       29.86       27.30      1.62 o 
   1   3  13       15.93       17.09      1.27 o 
   2   3  13        9.40        6.76      1.01 o 
   3   3  13       35.12       34.60      1.92 o 
   4   3  13        2.39        1.73      0.73 o 
   5   3  13        0.20        0.26      0.59 o 
   6   3  13        5.46        5.73      0.80 o 
   1   4  13       13.59       13.50      1.25 o 
   2   4  13        3.45        1.33      0.90 o 
   3   4  13       12.35       13.82      1.39 o 
   4   4  13        0.24        0.23      0.72 o 
   5   4  13        7.18        9.63      1.27 o 
   6   4  13        4.37        4.41      0.68 o 
   3   5  13        3.30        3.64      0.96 o 
   4   5  13        4.87        4.60      1.01 o 
   5   5  13       11.58       14.29      1.50 o 
   2   1  14        0.68        1.34      0.98 o 
   3   1  14       27.20       29.90      2.26 o 
   2   2  14       15.67       16.42      1.32 o 
   3   2  14        7.89        6.62      0.99 o 
   4   2  14       30.21       31.76      2.58 o 
   3   3  14        2.16        1.54      0.79 o 
   4   3  14       12.17       12.45      1.36 o 
                                                 
